# Supplementary material for: 2,3-Bis(bromo­meth­yl)-1,4-diphenyl­benzene
Source: Acta Crystallogr Sect E Struct Rep Online. 2009 Dec 4;66(Pt 1):o12. doi: 10.1107/S1600536809050764 (PMC2980209; doi:10.1107/S1600536809050764)
Supplement: Supplementary file 2 [file e-66-00o12-Isup2.hkl]

# 
# h,k,l, Fc-squared, Fo-squared, sigma(Fo-squared) and status flag 
# 
data_I
_shelx_title ' scan_0m_P21_c in P2(1)/c' 
_shelx_refln_list_code          4 
_shelx_F_calc_maximum      240.82 
_exptl_crystal_F_000       824.00 
_reflns_d_resolution_high  0.8388 
 
loop_ 
 _symmetry_equiv_pos_as_xyz 
 'x, y, z' 
 '-x, y+1/2, -z+1/2' 
 '-x, -y, -z' 
 'x, -y-1/2, z-1/2' 
 
_cell_length_a     8.8589 
_cell_length_b    11.5859 
_cell_length_c    16.6553 
_cell_angle_alpha  90.000 
_cell_angle_beta  102.393 
_cell_angle_gamma  90.000 
 
_shelx_F_squared_multiplier     1.000 
 
loop_ 
 _refln_index_h 
 _refln_index_k 
 _refln_index_l 
 _refln_F_squared_calc 
 _refln_F_squared_meas 
 _refln_F_squared_sigma 
 _refln_observed_status 
   1   0   0    14306.84       -0.84      0.84 o 
   2   0   0    13719.87    13655.63    241.23 o 
   3   0   0     3988.81     3822.65     69.64 o 
   4   0   0    18623.94    18074.46    319.53 o 
   5   0   0    13318.83    13551.16    300.20 o 
   6   0   0      750.68      787.57     25.27 o 
   7   0   0     9159.58     9100.11    234.31 o 
   8   0   0      231.55      222.07     22.81 o 
   9   0   0      630.12      575.64     55.58 o 
  10   0   0        8.68       16.42     45.06 o 
   1   1   0     3941.32     3515.51    188.21 o 
   2   1   0     3924.67     3967.43     50.48 o 
   3   1   0     2688.96     2684.09     35.24 o 
   4   1   0     4841.91     5350.91     73.27 o 
   5   1   0      428.22      484.03     12.65 o 
   6   1   0      201.46      206.99     10.50 o 
   7   1   0      767.75      787.72     24.47 o 
   8   1   0       74.58       63.61     14.37 o 
   9   1   0      264.38      273.40     24.77 o 
  10   1   0       26.38      -30.28     34.99 o 
   0   2   0     9200.20     8399.69    166.00 o 
   1   2   0     1924.03     1940.32     32.01 o 
   2   2   0     2710.85     2876.38     37.09 o 
   3   2   0     1173.20     1053.49     15.61 o 
   4   2   0     4196.88     4333.13     73.14 o 
   5   2   0     1542.95     1770.28     32.20 o 
   6   2   0     1615.77     1693.45     32.25 o 
   7   2   0     3105.62     3026.08     60.77 o 
   8   2   0      562.33      543.96     31.84 o 
   9   2   0       94.65       61.10     22.92 o 
  10   2   0      406.69      319.42     41.24 o 
   1   3   0      157.22      160.61     10.14 o 
   2   3   0      863.90      867.26     14.11 o 
   3   3   0     4499.97     5015.51     83.81 o 
   4   3   0      604.60      601.06     13.79 o 
   5   3   0     1261.17     1385.56     34.73 o 
   6   3   0       61.92       68.72      8.49 o 
   7   3   0     1069.69     1101.29     38.47 o 
   8   3   0     1121.09     1199.42     40.96 o 
   9   3   0      450.67      384.65     27.23 o 
  10   3   0        1.23      -10.11     34.54 o 
   0   4   0     1085.90     1233.69     38.38 o 
   1   4   0     1201.32     1372.85     19.99 o 
   2   4   0     1864.25     1979.21     28.96 o 
   3   4   0      625.02      658.29     14.86 o 
   4   4   0      425.08      481.39     13.35 o 
   5   4   0     1498.69     1495.13     28.57 o 
   6   4   0     3341.77     3351.16     57.48 o 
   7   4   0     1334.78     1346.42     51.65 o 
   8   4   0       21.33       -8.46     19.48 o 
   9   4   0      557.55      555.82     30.81 o 
   1   5   0     5638.05     5418.63     77.29 o 
   2   5   0    12406.82    11914.33    244.73 o 
   3   5   0     4341.68     4326.55     79.29 o 
   4   5   0      107.47      121.29      8.28 o 
   5   5   0     3001.50     3124.78     53.65 o 
   6   5   0     2285.51     2457.56     79.20 o 
   7   5   0      223.14      197.99     20.22 o 
   8   5   0       53.36       64.20     22.43 o 
   9   5   0      282.18      284.42     26.72 o 
   0   6   0      564.63      505.10     21.74 o 
   1   6   0      250.16      231.51      6.28 o 
   2   6   0       47.71       48.38      6.34 o 
   3   6   0      435.91      380.15     28.51 o 
   4   6   0      664.83      657.64     17.69 o 
   5   6   0       57.40       65.20      8.66 o 
   6   6   0       21.53       35.56     16.07 o 
   7   6   0      243.15      236.77     21.85 o 
   8   6   0      224.07      200.12     23.93 o 
   9   6   0        0.28      -31.16     31.16 o 
   1   7   0     4655.60     4699.46    106.61 o 
   2   7   0    15116.01    14535.21    245.17 o 
   3   7   0     1755.77     1818.03     30.29 o 
   4   7   0      216.87      237.26     11.47 o 
   5   7   0     4111.29     3967.35     76.15 o 
   6   7   0     1244.08     1262.52     40.44 o 
   7   7   0       18.82       27.16     28.24 o 
   8   7   0       51.43        2.48     29.24 o 
   0   8   0     1690.80     1650.70     76.22 o 
   1   8   0     1554.92     1522.28     50.61 o 
   2   8   0      531.00      543.84     29.13 o 
   3   8   0      947.43      935.37     20.31 o 
   4   8   0     1265.02     1209.45     25.10 o 
   5   8   0     1577.15     1469.64     29.58 o 
   6   8   0      818.02      804.50     33.94 o 
   7   8   0       38.95        3.81     28.72 o 
   8   8   0      431.57      405.42     35.72 o 
   1   9   0       90.27       87.18     21.25 o 
   2   9   0      470.01      462.46     29.20 o 
   3   9   0      193.48      222.54     11.99 o 
   4   9   0     2411.54     2250.29     40.05 o 
   5   9   0      370.23      360.47     16.60 o 
   6   9   0       94.75       85.42     18.66 o 
   7   9   0      291.68      304.28     23.17 o 
   0  10   0      799.94      758.40     54.74 o 
   1  10   0      366.88      362.96     37.69 o 
   2  10   0       46.66       50.86     23.30 o 
   3  10   0      128.25      119.33     22.77 o 
   4  10   0       11.60       11.01     10.56 o 
   5  10   0       42.40       32.21     18.21 o 
   6  10   0       23.84       14.75     19.85 o 
   7  10   0      355.77      371.94     38.25 o 
   1  11   0        1.27       11.29     23.47 o 
   2  11   0      147.21      122.56     26.20 o 
   3  11   0      101.41      117.87     54.53 o 
   4  11   0      130.95      112.01     42.95 o 
   5  11   0       54.79      -41.27     41.27 o 
   6  11   0        7.97      -11.03     69.90 o 
   0  12   0     1617.96     1600.17     87.17 o 
   1  12   0     1097.01      996.99     46.78 o 
   2  12   0        1.54       39.25     45.90 o 
   3  12   0      556.23      489.88     33.99 o 
   4  12   0      704.83      649.75     60.22 o 
   5  12   0      169.25      124.22     49.69 o 
   1  13   0      254.96      269.71     31.83 o 
   2  13   0      602.90      614.88     41.04 o 
   3  13   0      488.77      406.36     56.85 o 
 -10   1   1     1556.09     1595.23     89.69 o 
  -9   1   1     2319.79     2269.62     92.18 o 
  -8   1   1      747.20      702.32     24.87 o 
  -7   1   1     5823.31     5983.98    122.98 o 
  -6   1   1     6147.53     6278.56    102.52 o 
  -5   1   1    11368.46    11941.51    177.24 o 
  -4   1   1     3157.20     3369.74     47.14 o 
  -3   1   1    43112.77    36494.94    588.16 o 
  -2   1   1    18389.82    16831.84    237.25 o 
  -1   1   1      438.68      484.00     18.11 o 
   0   1   1     4100.67        0.31      0.68 o 
   1   1   1     5978.67     5720.44     81.59 o 
   2   1   1    32875.53    27665.53    343.91 o 
   3   1   1     2331.28     2632.10     34.69 o 
   4   1   1     5883.56     6346.24     86.42 o 
   5   1   1      129.06      111.26      8.94 o 
   6   1   1       54.72       52.75      8.83 o 
   7   1   1      116.99      134.12     13.57 o 
   8   1   1      224.39      214.56     16.35 o 
   9   1   1       12.33       -8.66     26.25 o 
  10   1   1      404.56      399.42     40.79 o 
 -10   2   1      344.53      350.46     40.64 o 
  -9   2   1      373.36      343.39     26.21 o 
  -8   2   1       93.57       76.26     19.41 o 
  -7   2   1       62.07       80.35     17.75 o 
  -6   2   1      170.40      175.62      9.19 o 
  -5   2   1     1997.89     2189.70     38.47 o 
  -4   2   1     5919.82     6351.51     86.53 o 
  -3   2   1     1293.60     1192.37     17.21 o 
  -2   2   1      230.87      220.60      4.99 o 
  -1   2   1       16.18       17.78      3.49 o 
   0   2   1     4019.25     3921.48     47.04 o 
   1   2   1    12337.08    11303.44    137.45 o 
   2   2   1    12954.54    12865.76    160.60 o 
   3   2   1      202.30      212.54      6.05 o 
   4   2   1      287.58      238.97      8.25 o 
   5   2   1     5530.13     5624.14     91.72 o 
   6   2   1     6934.20     7126.57    115.94 o 
   7   2   1      210.18      216.30     14.85 o 
   8   2   1      286.40      270.33     22.10 o 
   9   2   1     1175.93     1204.26     59.93 o 
  10   2   1      285.22      272.30     37.03 o 
 -10   3   1      317.96      213.90     38.84 o 
  -9   3   1      690.49      644.15     33.06 o 
  -8   3   1      242.92      198.93     21.72 o 
  -7   3   1       17.89       25.94     11.35 o 
  -6   3   1      156.43      165.78      9.53 o 
  -5   3   1       31.21       28.68      5.82 o 
  -4   3   1      715.85     1026.02     20.75 o 
  -3   3   1      148.48      132.81      4.76 o 
  -2   3   1       71.05       99.72      4.30 o 
  -1   3   1     8308.99     7842.20    141.29 o 
   0   3   1     8496.30     7830.52     93.46 o 
   1   3   1     4477.43     4588.34     60.38 o 
   2   3   1      293.25      286.59      7.57 o 
   3   3   1     5027.19     4860.33     66.29 o 
   4   3   1    14297.45    14255.19    206.34 o 
   5   3   1     3996.49     4244.81     64.41 o 
   6   3   1      194.18      183.07     10.36 o 
   7   3   1     3031.19     3055.86     61.66 o 
   8   3   1     2862.04     2813.53     70.51 o 
   9   3   1      196.43      168.69     24.19 o 
  -9   4   1       42.31        9.49     25.07 o 
  -8   4   1      358.57      362.57     24.81 o 
  -7   4   1      159.04      155.34     18.73 o 
  -6   4   1      223.75      213.28     19.31 o 
  -5   4   1     1351.98     1399.84     27.97 o 
  -4   4   1     4715.15     5011.12     81.81 o 
  -3   4   1      767.25      840.28     22.61 o 
  -2   4   1     5120.57     5407.92     87.44 o 
  -1   4   1     5103.09     5190.24     76.75 o 
   0   4   1     1629.66     1804.47     27.08 o 
   1   4   1      296.22      303.47     11.61 o 
   2   4   1      879.06      943.65     14.20 o 
   3   4   1     1824.12     1955.70     34.16 o 
   4   4   1      210.79      203.61      7.60 o 
   5   4   1     2873.10     3100.24     48.37 o 
   6   4   1      810.87      831.87     20.91 o 
   7   4   1      157.20      172.51     29.25 o 
   8   4   1      172.72      153.82     22.22 o 
   9   4   1      880.82      863.10     39.72 o 
  -9   5   1       64.33       68.16     35.15 o 
  -8   5   1       42.84       45.73     20.66 o 
  -7   5   1       23.05       40.51     18.76 o 
  -6   5   1        0.19       11.84     15.35 o 
  -5   5   1      131.14      138.09     10.87 o 
  -4   5   1      625.46      668.40     15.87 o 
  -3   5   1      235.89      231.81      9.31 o 
  -2   5   1      279.53      301.44     17.26 o 
  -1   5   1      419.15      365.99      7.56 o 
   0   5   1     2933.55     3056.81     61.97 o 
   1   5   1      886.82      925.55     16.20 o 
   2   5   1     1564.51     1647.20     28.37 o 
   3   5   1     4938.11     5018.83     97.42 o 
   4   5   1     3592.88     3486.69     58.84 o 
   5   5   1      676.66      706.73     18.30 o 
   6   5   1      488.47      499.41     19.95 o 
   7   5   1     2428.88     2367.19     60.45 o 
   8   5   1     1633.06     1532.71     49.03 o 
   9   5   1      164.14      147.13     33.69 o 
  -9   6   1     1162.61     1237.14     55.60 o 
  -8   6   1     1261.86     1325.53     45.06 o 
  -7   6   1     1219.41     1172.97     40.14 o 
  -6   6   1      195.24      217.51     20.00 o 
  -5   6   1     6050.25     5978.68     97.77 o 
  -4   6   1    11097.55    10980.54    191.64 o 
  -3   6   1     2604.23     2413.27     42.25 o 
  -2   6   1     1539.08     1586.15     42.24 o 
  -1   6   1     5093.09     4692.44     60.90 o 
   0   6   1    19569.54    17939.05    306.58 o 
   1   6   1     3981.38     4282.56     74.25 o 
   2   6   1     1550.50     1682.63     29.52 o 
   3   6   1     3566.04     3642.77     53.64 o 
   4   6   1     1669.42     1640.90     31.55 o 
   5   6   1       58.65       61.59      9.66 o 
   6   6   1       10.28       14.40     13.14 o 
   7   6   1      100.42       90.87     19.93 o 
   8   6   1       62.94       16.15     28.89 o 
   9   6   1      408.65      313.19     34.57 o 
  -8   7   1      235.42      209.63     24.53 o 
  -7   7   1      507.51      495.02     27.79 o 
  -6   7   1      696.09      664.44     31.11 o 
  -5   7   1      138.12      130.30     12.34 o 
  -4   7   1      749.98      775.72     21.10 o 
  -3   7   1     1413.05     1360.28     43.70 o 
  -2   7   1     2456.84     2319.49     48.28 o 
  -1   7   1     1463.42     1390.94     35.12 o 
   0   7   1        0.74       15.57     14.72 o 
   1   7   1      661.35      666.96     24.01 o 
   2   7   1     2542.37     2681.58     59.69 o 
   3   7   1     1440.43     1452.19     27.12 o 
   4   7   1      403.43      429.27     17.63 o 
   5   7   1       77.58       72.46     13.39 o 
   6   7   1      208.32      219.50     20.05 o 
   7   7   1      110.26       92.34     27.50 o 
   8   7   1       12.54      -29.96     29.96 o 
  -8   8   1      877.90      786.27     48.53 o 
  -7   8   1     1329.69     1244.55     44.48 o 
  -6   8   1      193.84      182.03     32.98 o 
  -5   8   1     2875.87     2940.75     66.25 o 
  -4   8   1     1178.31     1141.03     48.44 o 
  -3   8   1       38.80       41.28      9.24 o 
  -2   8   1     1728.74     1847.54     36.04 o 
  -1   8   1     2778.13     2779.28    125.49 o 
   0   8   1      583.38      548.81     56.64 o 
   1   8   1     1645.57     1624.38     36.02 o 
   2   8   1     3062.39     2999.02     57.56 o 
   3   8   1       26.89       35.66      8.31 o 
   4   8   1       32.40       21.27      9.71 o 
   5   8   1      414.90      383.28     16.34 o 
   6   8   1      796.07      773.68     29.98 o 
   7   8   1       22.39        0.34     19.39 o 
   8   8   1       59.28       25.74     22.10 o 
  -7   9   1      626.59      527.66     40.21 o 
  -6   9   1      334.47      387.46     18.98 o 
  -5   9   1      398.29      383.78     17.32 o 
  -4   9   1       59.86       66.92     11.66 o 
  -3   9   1       98.57      101.46     16.47 o 
  -2   9   1     3338.30     3252.98     80.39 o 
  -1   9   1     1104.48     1129.69     62.32 o 
   0   9   1        3.82       -1.90     18.40 o 
   1   9   1       18.60        0.64     19.80 o 
   2   9   1       15.35       16.42      9.23 o 
   3   9   1     2979.12     2972.21     55.83 o 
   4   9   1      993.51      998.14     33.06 o 
   5   9   1      437.26      456.19     23.04 o 
   6   9   1       26.79        1.60     22.61 o 
   7   9   1       86.43      111.04     22.60 o 
  -7  10   1       20.12       -7.92     65.69 o 
  -6  10   1      202.77      118.38     31.23 o 
  -5  10   1      136.99      137.60     18.11 o 
  -4  10   1      127.85      120.52     15.21 o 
  -3  10   1      360.72      337.30     49.06 o 
  -2  10   1       15.62       28.66     21.74 o 
  -1  10   1       14.42       15.96     35.79 o 
   0  10   1      661.24      638.36     75.17 o 
   1  10   1     1218.61     1209.86     48.03 o 
   2  10   1     2369.59     2376.97     57.50 o 
   3  10   1     1542.13     1432.46     37.99 o 
   4  10   1      163.96      176.96     15.79 o 
   5  10   1     1348.29     1375.17     39.17 o 
   6  10   1     1525.27     1500.27     42.45 o 
  -6  11   1       84.33       64.30     34.54 o 
  -5  11   1      595.52      545.80     40.04 o 
  -4  11   1       80.58       31.36     40.64 o 
  -3  11   1      738.58      674.82     47.79 o 
  -2  11   1     1104.45     1025.94     46.44 o 
  -1  11   1      429.37      453.30     41.69 o 
   0  11   1       86.63       59.36     25.17 o 
   1  11   1      328.60      330.03     43.79 o 
   2  11   1     1932.76     1858.59     64.00 o 
   3  11   1       10.95       10.17     25.27 o 
   4  11   1       15.15       32.71     29.06 o 
   5  11   1       10.85      -44.22     44.22 o 
   6  11   1       11.93      -42.11     42.11 o 
  -5  12   1      122.51      112.01     48.85 o 
  -4  12   1       98.18       36.21     45.90 o 
  -3  12   1       31.58       20.79     33.48 o 
  -2  12   1       78.46      104.47     50.74 o 
  -1  12   1      171.58      207.97     30.54 o 
   0  12   1       44.79       63.15     28.94 o 
   1  12   1      122.79      145.84     30.65 o 
   2  12   1      129.63      126.76     30.09 o 
   3  12   1      293.96      328.06     48.01 o 
   4  12   1        3.87      -41.27     41.27 o 
  -3  13   1      686.37      629.54     66.53 o 
  -2  13   1      615.51      616.29     84.01 o 
  -1  13   1      237.76      273.60     31.59 o 
   0  13   1        0.83       41.58     31.40 o 
   1  13   1      307.25      281.64     53.48 o 
   2  13   1      108.37       75.08     38.74 o 
   3  13   1       39.73       23.58     50.95 o 
 -10   0   2      654.34      611.85     69.06 o 
  -9   0   2     7387.64     7849.26    304.45 o 
  -8   0   2     1755.19     1687.33     56.32 o 
  -7   0   2      560.54      596.28     23.26 o 
  -6   0   2     7749.40     8206.51    170.98 o 
  -5   0   2    12018.69    11901.46    244.60 o 
  -4   0   2     5519.93     5545.55    125.58 o 
  -3   0   2    10617.33    10864.22    193.01 o 
  -2   0   2     7928.81     8254.48    169.77 o 
  -1   0   2       83.95       82.56     14.04 o 
   0   0   2       28.22        4.47      2.63 o 
   1   0   2    13908.10    13132.80    199.33 o 
   2   0   2    10465.89    10549.82    186.38 o 
   3   0   2       90.44      113.92      9.06 o 
   4   0   2       36.72       29.61      7.07 o 
   5   0   2     2799.63     3147.78     85.33 o 
   6   0   2       35.43       44.88     15.34 o 
   7   0   2     2352.60     2367.81     70.55 o 
   8   0   2      375.38      380.10     29.48 o 
   9   0   2      204.22      235.39     45.90 o 
  10   0   2      109.16       69.48     48.01 o 
 -10   1   2        4.24      -34.18     34.18 o 
  -9   1   2       30.45       18.80     32.55 o 
  -8   1   2      435.04      422.31     24.19 o 
  -7   1   2      753.59      730.06     22.44 o 
  -6   1   2      517.21      470.08     14.22 o 
  -5   1   2     1517.99     1567.09     26.33 o 
  -4   1   2      289.33      312.00     14.66 o 
  -3   1   2      551.37      614.10     17.20 o 
  -2   1   2    27468.13    24411.63    326.77 o 
  -1   1   2     1347.35     1367.53     19.31 o 
   0   1   2     6524.89     6029.19     88.81 o 
   1   1   2    15020.68    13917.58    140.24 o 
   2   1   2     5193.08     5365.35     67.75 o 
   3   1   2     4849.31     5017.73     64.04 o 
   4   1   2     3706.67     4046.63     56.26 o 
   5   1   2       31.63       37.71      7.42 o 
   6   1   2        7.00       -3.98     10.81 o 
   7   1   2      712.85      736.00     24.57 o 
   8   1   2      747.48      720.37     26.57 o 
   9   1   2      251.77      210.05     26.22 o 
 -10   2   2      160.47      135.85     36.92 o 
  -9   2   2      687.61      641.87     32.34 o 
  -8   2   2      808.79      809.60     34.02 o 
  -7   2   2        9.30        0.45     10.88 o 
  -6   2   2     2611.81     2682.87     53.43 o 
  -5   2   2     5333.76     5735.54    105.17 o 
  -4   2   2      466.36      539.95     16.85 o 
  -3   2   2     3500.56     3588.71     54.53 o 
  -2   2   2    17559.97    16757.53    269.09 o 
  -1   2   2    17608.97    15111.76    358.47 o 
   0   2   2     4204.14     4215.11     43.84 o 
   1   2   2     8468.66     8277.81     94.47 o 
   2   2   2     9344.67     9509.18    123.45 o 
   3   2   2        1.54        5.70      3.95 o 
   4   2   2     5273.66     5698.50     84.24 o 
   5   2   2     5767.47     6002.66     97.70 o 
   6   2   2      310.33      308.63     14.77 o 
   7   2   2     1499.11     1523.62     36.94 o 
   8   2   2     1257.83     1263.61     58.47 o 
   9   2   2      844.64      849.63     37.21 o 
 -10   3   2       57.31       54.11     34.54 o 
  -9   3   2        5.62      -27.54     27.54 o 
  -8   3   2       33.98       17.39     20.48 o 
  -7   3   2      218.35      216.57     19.24 o 
  -6   3   2      333.67      317.23     19.53 o 
  -5   3   2      920.55      854.47     42.89 o 
  -4   3   2     2694.22     2955.87     57.10 o 
  -3   3   2      450.36      570.70     15.31 o 
  -2   3   2     6569.58     6743.90     99.05 o 
  -1   3   2    24731.70    20173.18    394.58 o 
   0   3   2    15432.00    13540.55    172.19 o 
   1   3   2       40.06       36.50      2.56 o 
   2   3   2     6539.58     6636.38     85.68 o 
   3   3   2    13214.76    12909.33    186.58 o 
   4   3   2     7019.56     7305.53    107.23 o 
   5   3   2       58.65       66.50      7.56 o 
   6   3   2     1289.77     1334.40     27.63 o 
   7   3   2      645.03      655.83     25.76 o 
   8   3   2      186.26      179.20     23.47 o 
   9   3   2       63.11       26.84     23.41 o 
 -10   4   2       44.39      -18.75     34.70 o 
  -9   4   2       46.83      -16.56     22.18 o 
  -8   4   2       70.09       57.99     20.47 o 
  -7   4   2      977.83      972.51     34.84 o 
  -6   4   2      869.82      799.52     29.78 o 
  -5   4   2       75.34       84.70     13.43 o 
  -4   4   2     2427.84     2233.15     52.51 o 
  -3   4   2    14073.39    13494.53    219.06 o 
  -2   4   2    12651.52    12081.78    227.11 o 
  -1   4   2       54.51       80.41      5.62 o 
   0   4   2    12963.21    11763.19    139.81 o 
   1   4   2    24944.32    21457.41    269.14 o 
   2   4   2    12784.51    12168.75    170.17 o 
   3   4   2     1839.61     2144.99     32.59 o 
   4   4   2     4567.46     4520.91     67.71 o 
   5   4   2     9097.56     9114.24    133.78 o 
   6   4   2     2369.95     2353.07     42.95 o 
   7   4   2       21.57        9.04     14.70 o 
   8   4   2      440.85      465.27     27.13 o 
   9   4   2      597.07      605.41     38.34 o 
  -9   5   2      317.11      294.68     27.14 o 
  -8   5   2      424.70      439.96     45.08 o 
  -7   5   2     4949.56     4832.64    108.91 o 
  -6   5   2     2261.65     2172.65     55.67 o 
  -5   5   2       23.48       29.57     13.43 o 
  -4   5   2      981.19     1051.43     23.25 o 
  -3   5   2     3369.96     3316.61     55.38 o 
  -2   5   2     6314.72     6295.41    113.63 o 
  -1   5   2       98.53      137.87     11.26 o 
   0   5   2     6920.62     7527.39     98.77 o 
   1   5   2       32.14       35.85      3.51 o 
   2   5   2       25.85       38.27      5.05 o 
   3   5   2        3.77        4.37      5.99 o 
   4   5   2       11.76       22.69      8.34 o 
   5   5   2      317.45      333.57     13.49 o 
   6   5   2     1130.27     1097.01     29.67 o 
   7   5   2      408.97      415.93     23.94 o 
   8   5   2      552.13      512.00     29.69 o 
   9   5   2      841.49      799.05     46.51 o 
  -9   6   2      196.45      151.25     26.58 o 
  -8   6   2       72.80       44.19     21.06 o 
  -7   6   2       72.71      112.24     20.87 o 
  -6   6   2      257.20      225.05     31.41 o 
  -5   6   2      386.35      363.00     19.98 o 
  -4   6   2        0.90        2.80      6.88 o 
  -3   6   2      601.53      597.82     21.08 o 
  -2   6   2      369.46      349.62     14.27 o 
  -1   6   2      684.59      771.46     15.28 o 
   0   6   2      422.54      518.50     14.84 o 
   1   6   2      465.80      447.14     13.18 o 
   2   6   2     1800.41     1828.35     34.52 o 
   3   6   2        6.36       14.50      6.76 o 
   4   6   2      117.34      105.41      8.64 o 
   5   6   2      181.74      198.42     10.35 o 
   6   6   2      294.45      316.48     16.78 o 
   7   6   2       40.86       21.53     19.11 o 
   8   6   2      202.62      150.24     31.53 o 
  -9   7   2       28.07       -4.69     42.53 o 
  -8   7   2      454.78      452.33     28.11 o 
  -7   7   2     2943.92     2800.94     70.99 o 
  -6   7   2      637.16      659.87     33.74 o 
  -5   7   2        1.09        3.05     14.53 o 
  -4   7   2     1595.74     1606.55     39.58 o 
  -3   7   2     1682.83     1557.76     34.03 o 
  -2   7   2      871.90      900.33     24.00 o 
  -1   7   2      367.57      410.64     17.08 o 
   0   7   2      874.55      931.53     20.66 o 
   1   7   2       49.37       40.57      7.37 o 
   2   7   2        5.38       12.54      6.10 o 
   3   7   2       15.25       20.44      7.74 o 
   4   7   2       69.81       79.65      9.74 o 
   5   7   2      145.33      179.54     12.38 o 
   6   7   2      463.49      444.05     18.83 o 
   7   7   2      284.37      245.65     21.45 o 
   8   7   2       39.35        7.06     20.82 o 
  -8   8   2      142.06      123.69     41.06 o 
  -7   8   2      125.19      134.83     22.31 o 
  -6   8   2        2.61       -8.45     18.07 o 
  -5   8   2      290.70      302.56     22.08 o 
  -4   8   2     2629.08     2677.99     54.15 o 
  -3   8   2      908.20      888.28     38.65 o 
  -2   8   2       24.79       29.53      7.50 o 
  -1   8   2        6.34       -5.36     11.04 o 
   0   8   2     3401.55     3207.85    197.92 o 
   1   8   2     1926.67     1917.82     43.52 o 
   2   8   2     1000.63     1042.95     20.45 o 
   3   8   2      136.02      118.35      8.66 o 
   4   8   2      241.22      259.96     12.15 o 
   5   8   2      489.58      522.38     17.75 o 
   6   8   2     1403.79     1342.67     38.85 o 
   7   8   2        8.47        9.82     19.41 o 
   8   8   2       27.77       -5.99     38.13 o 
  -7   9   2      228.35      255.36     60.85 o 
  -6   9   2       14.21       -4.53     20.02 o 
  -5   9   2     2126.16     2191.03     80.38 o 
  -4   9   2      872.90      884.81     21.35 o 
  -3   9   2        1.65       -0.12      9.72 o 
  -2   9   2     1092.03     1018.57     63.16 o 
  -1   9   2     1924.21     1783.47    138.12 o 
   0   9   2     3250.03     3076.51     87.64 o 
   1   9   2       87.01       81.53     21.08 o 
   2   9   2     5006.26     4840.60    154.42 o 
   3   9   2     2510.24     2355.85     72.81 o 
   4   9   2     1266.95     1247.24     62.24 o 
   5   9   2       14.36       13.79     15.54 o 
   6   9   2      304.01      366.22     22.39 o 
   7   9   2     1182.77     1177.58     39.75 o 
  -7  10   2       30.84      -11.75     31.71 o 
  -6  10   2      116.39       70.72     29.16 o 
  -5  10   2       18.61       22.32     28.19 o 
  -4  10   2        0.48        0.51     13.91 o 
  -3  10   2      462.29      453.64     24.44 o 
  -2  10   2     1710.43     1631.35     56.21 o 
  -1  10   2     1089.55     1013.74     82.75 o 
   0  10   2      419.66      462.75     30.43 o 
   1  10   2      392.99      386.56     60.22 o 
   2  10   2        6.21       -0.83     10.96 o 
   3  10   2       11.15       16.16     10.62 o 
   4  10   2        9.51        5.14     18.38 o 
   5  10   2      542.35      571.34     29.52 o 
   6  10   2        1.10      -10.68     34.18 o 
  -6  11   2       64.82       67.62     34.51 o 
  -5  11   2      493.35      552.51     39.11 o 
  -4  11   2      643.35      613.70     30.43 o 
  -3  11   2       12.96        0.19     25.90 o 
  -2  11   2       44.03       43.48     49.69 o 
  -1  11   2     2318.67     2203.80    129.28 o 
   0  11   2     1756.65     1780.10    126.12 o 
   1  11   2       90.57      104.97     25.56 o 
   2  11   2      421.31      451.15    102.12 o 
   3  11   2     1732.60     1591.18    100.22 o 
   4  11   2      473.69      503.41     33.67 o 
   5  11   2      121.86       88.85     44.22 o 
  -5  12   2      444.22      343.11     41.90 o 
  -4  12   2      499.46      443.84     59.37 o 
  -3  12   2      373.39      314.34     30.13 o 
  -2  12   2        0.76       -5.53     29.69 o 
  -1  12   2      171.80      162.84     30.15 o 
   0  12   2      183.20      190.96     28.21 o 
   1  12   2      170.24      172.34     34.74 o 
   2  12   2      203.22      180.13     29.32 o 
   3  12   2       33.78        9.63     27.27 o 
   4  12   2       17.73      -32.00     42.53 o 
  -3  13   2      160.74      128.86     56.01 o 
  -2  13   2       74.28       48.77     30.95 o 
  -1  13   2      186.77      179.59     83.80 o 
   0  13   2       24.13       60.39     31.66 o 
   1  13   2       59.51       74.50     31.82 o 
   2  13   2        5.79        1.54     30.37 o 
   3  13   2        1.67      -19.79     45.48 o 
 -10   1   3       60.04        7.85     33.42 o 
  -9   1   3      546.05      613.34     42.13 o 
  -8   1   3      431.06      424.91     23.17 o 
  -7   1   3     2044.03     2148.20     45.22 o 
  -6   1   3      460.59      544.57     21.95 o 
  -5   1   3     1406.26     1569.92     26.94 o 
  -4   1   3      766.99      786.30     15.17 o 
  -3   1   3     1097.36     1286.86     18.49 o 
  -2   1   3     2360.27     2361.08     30.89 o 
  -1   1   3     2191.60     2443.31     36.21 o 
   0   1   3     1597.21     1769.83     19.70 o 
   1   1   3       63.51       70.47      3.34 o 
   2   1   3    18006.74    17220.08    184.33 o 
   3   1   3       20.73       55.30      8.85 o 
   4   1   3     7723.69     8091.42    118.43 o 
   5   1   3     4328.86     4359.20     80.97 o 
   6   1   3     2192.86     2261.35     46.56 o 
   7   1   3      130.85      132.54     14.72 o 
   8   1   3     2004.35     2059.00     46.74 o 
   9   1   3     3979.08     3815.42     90.24 o 
 -10   2   3       37.72        8.29     34.80 o 
  -9   2   3      102.58       66.39     21.17 o 
  -8   2   3     1043.56     1032.68     37.26 o 
  -7   2   3     4549.54     4644.72     88.39 o 
  -6   2   3     1020.81     1023.80     25.27 o 
  -5   2   3       31.25        7.42     11.99 o 
  -4   2   3     8824.65     9266.61    262.02 o 
  -3   2   3    26748.63    25767.39    371.12 o 
  -2   2   3     2334.72     2464.19     34.65 o 
  -1   2   3      736.92      850.86     14.29 o 
   0   2   3    18590.61    15814.09    163.43 o 
   1   2   3    10726.23    10253.38    118.84 o 
   2   2   3     3012.92     3051.60     36.20 o 
   3   2   3        4.20        9.32      4.56 o 
   4   2   3     3133.98     3255.36     49.72 o 
   5   2   3      809.78      792.12     19.74 o 
   6   2   3     1346.39     1392.62     32.83 o 
   7   2   3        2.17        5.28     12.90 o 
   8   2   3        2.82       21.49     17.26 o 
   9   2   3       39.68       11.23     30.80 o 
 -10   3   3      105.58       22.30     36.79 o 
  -9   3   3      833.94      791.76     82.46 o 
  -8   3   3     1195.80     1168.45     65.03 o 
  -7   3   3       27.15        8.65     17.16 o 
  -6   3   3     5149.29     5004.37    110.28 o 
  -5   3   3    14822.53    14560.87    301.11 o 
  -4   3   3     5663.67     5456.19    116.17 o 
  -3   3   3      539.79      586.53     15.54 o 
  -2   3   3    18703.00    17647.80    254.65 o 
  -1   3   3    33080.57    25970.00    636.34 o 
   0   3   3     8179.57     7993.83     82.71 o 
   1   3   3     4347.74     4432.81     52.23 o 
   2   3   3    12000.58    11831.07    133.58 o 
   3   3   3     3966.59     3933.58     52.68 o 
   4   3   3      424.13      431.04     12.28 o 
   5   3   3     1499.25     1479.79     26.35 o 
   6   3   3     1245.77     1188.38     30.10 o 
   7   3   3       91.90      102.83     14.94 o 
   8   3   3       96.74       99.34     23.14 o 
   9   3   3      217.27      227.13     25.86 o 
 -10   4   3      726.43      692.84     47.44 o 
  -9   4   3      291.25      259.76     25.99 o 
  -8   4   3       97.67       79.31     27.43 o 
  -7   4   3      502.59      522.43     27.61 o 
  -6   4   3     2189.95     2210.69     74.56 o 
  -5   4   3     1046.67     1079.19     32.97 o 
  -4   4   3     2608.03     2856.32     86.25 o 
  -3   4   3     1324.61     1272.17     23.46 o 
  -2   4   3       76.29      113.62     10.58 o 
  -1   4   3      459.29      473.20     10.32 o 
   0   4   3     3798.98     3922.82     44.27 o 
   1   4   3     5134.46     5526.07     61.81 o 
   2   4   3        0.78        6.27      3.87 o 
   3   4   3     4631.76     5084.11     73.03 o 
   4   4   3     1160.28     1165.17     19.01 o 
   5   4   3      111.44      139.40      8.63 o 
   6   4   3       30.21       32.49     12.38 o 
   7   4   3      602.58      603.26     25.03 o 
   8   4   3      127.57      150.64     22.72 o 
   9   4   3      109.16       99.03     30.22 o 
  -9   5   3     1097.41      985.74     61.33 o 
  -8   5   3      633.08      588.60     29.38 o 
  -7   5   3      123.23      142.88     20.13 o 
  -6   5   3     2057.26     2056.25     62.82 o 
  -5   5   3     3960.15     3783.55     85.25 o 
  -4   5   3     1747.58     1730.12     43.63 o 
  -3   5   3      686.39      758.18     16.77 o 
  -2   5   3     9316.68     9057.49    162.41 o 
  -1   5   3     7458.60     6986.29     98.85 o 
   0   5   3      586.30      527.05      9.85 o 
   1   5   3        6.30       23.76      4.18 o 
   2   5   3     4351.60     4269.01     61.75 o 
   3   5   3     5797.88     5798.49     82.86 o 
   4   5   3     1417.55     1435.54     26.62 o 
   5   5   3        2.10        3.15      9.96 o 
   6   5   3      182.84      180.42     13.00 o 
   7   5   3      216.81      224.42     16.98 o 
   8   5   3      115.47      101.12     22.06 o 
   9   5   3       42.56       20.19     25.22 o 
  -9   6   3     1216.93     1179.92     45.58 o 
  -8   6   3      173.30      153.70     22.26 o 
  -7   6   3       72.67       70.54     19.33 o 
  -6   6   3      811.04      799.32     31.55 o 
  -5   6   3     1962.88     2027.54     52.81 o 
  -4   6   3      108.37      102.56      7.05 o 
  -3   6   3        6.09        3.92      8.04 o 
  -2   6   3      109.60      111.27      9.67 o 
  -1   6   3      838.64      881.28     19.28 o 
   0   6   3       23.03       28.48      6.58 o 
   1   6   3     1006.07      978.45     20.82 o 
   2   6   3     3996.81     3939.02     54.94 o 
   3   6   3     7238.25     7130.89    110.89 o 
   4   6   3     1389.18     1352.74     26.50 o 
   5   6   3      250.09      246.01     13.38 o 
   6   6   3     2479.44     2410.74     47.74 o 
   7   6   3     2769.86     2710.46     63.41 o 
   8   6   3      652.47      574.78     42.68 o 
  -9   7   3        0.60       -9.03     44.01 o 
  -8   7   3       59.07       53.88     22.97 o 
  -7   7   3      452.91      380.98     25.05 o 
  -6   7   3      340.57      350.38     22.35 o 
  -5   7   3       53.95       32.74     17.14 o 
  -4   7   3       19.25       21.94      7.72 o 
  -3   7   3      151.44      158.75     11.59 o 
  -2   7   3     1589.81     1683.75     30.39 o 
  -1   7   3      963.20      978.26     22.99 o 
   0   7   3      491.22      459.52     14.85 o 
   1   7   3      756.29      838.22     19.79 o 
   2   7   3       10.36        9.13      6.16 o 
   3   7   3      251.39      279.70      9.07 o 
   4   7   3     1606.16     1580.48     30.26 o 
   5   7   3      866.59      863.02     22.16 o 
   6   7   3      207.22      192.20     19.39 o 
   7   7   3        6.44        0.43     18.57 o 
   8   7   3      134.81      122.06     24.47 o 
  -8   8   3       92.64       45.92     25.91 o 
  -7   8   3      565.14      625.32     41.29 o 
  -6   8   3       95.45       87.99     20.39 o 
  -5   8   3       10.76       45.35     17.65 o 
  -4   8   3       13.62       17.07     10.72 o 
  -3   8   3     1733.81     1645.85     42.50 o 
  -2   8   3      510.28      461.96     11.61 o 
  -1   8   3      351.33      348.51     32.99 o 
   0   8   3     2482.53     2554.26     47.58 o 
   1   8   3      469.86      478.13     15.27 o 
   2   8   3      523.86      591.79     13.36 o 
   3   8   3       24.47       35.17      9.83 o 
   4   8   3     3800.73     3776.78     65.05 o 
   5   8   3      335.77      315.36     17.00 o 
   6   8   3      332.49      344.94     29.39 o 
   7   8   3      743.41      814.59     33.96 o 
  -8   9   3        0.64      -43.37     43.37 o 
  -7   9   3        2.35       -6.24     23.11 o 
  -6   9   3      155.56      170.71     22.18 o 
  -5   9   3     1071.17     1070.49     37.58 o 
  -4   9   3      462.70      523.70     20.54 o 
  -3   9   3      110.97      109.91     12.34 o 
  -2   9   3     1393.45     1363.69     38.13 o 
  -1   9   3     1735.92     1681.85     55.58 o 
   0   9   3     1220.71     1200.59    103.38 o 
   1   9   3      480.87      446.92     25.87 o 
   2   9   3     1140.96     1199.91     35.49 o 
   3   9   3      200.98      220.86     12.07 o 
   4   9   3       86.59      104.99     15.37 o 
   5   9   3       23.62       15.46     35.79 o 
   6   9   3        0.05        8.73     18.17 o 
   7   9   3        6.23      -19.62     19.62 o 
  -7  10   3     1238.00     1290.85     61.02 o 
  -6  10   3      551.60      549.71     31.01 o 
  -5  10   3      539.11      568.99     37.64 o 
  -4  10   3     2730.81     2743.94     57.46 o 
  -3  10   3     4909.17     4746.66    105.31 o 
  -2  10   3     2160.25     2047.05     90.33 o 
  -1  10   3      383.79      402.07     75.59 o 
   0  10   3     4023.68     3774.82    160.23 o 
   1  10   3     2498.57     2418.95     81.06 o 
   2  10   3      556.79      540.24     43.48 o 
   3  10   3        0.51        8.00     13.76 o 
   4  10   3      408.67      449.96     40.15 o 
   5  10   3      395.33      450.09     26.10 o 
   6  10   3        1.67      -21.41     22.74 o 
  -6  11   3       47.11        5.13     40.64 o 
  -5  11   3        0.79       35.90     29.90 o 
  -4  11   3       31.22       10.28     28.15 o 
  -3  11   3        8.57      -25.47     37.27 o 
  -2  11   3       31.88       19.16     31.58 o 
  -1  11   3      341.33      340.07     28.63 o 
   0  11   3      310.80      312.98     49.69 o 
   1  11   3      426.65      410.57     36.21 o 
   2  11   3        0.09        5.74     26.38 o 
   3  11   3      344.94      332.11     64.01 o 
   4  11   3      608.00      528.48     84.22 o 
   5  11   3      217.76      194.55     46.32 o 
  -5  12   3        0.42      -31.63     31.63 o 
  -4  12   3       49.36        5.81     28.51 o 
  -3  12   3      253.58      282.41     29.97 o 
  -2  12   3      311.76      287.82     32.42 o 
  -1  12   3      103.67       85.44     28.82 o 
   0  12   3        3.98       11.96     27.21 o 
   1  12   3      172.00      152.91     30.52 o 
   2  12   3       43.24       49.07     45.27 o 
   3  12   3       88.16       92.45     44.85 o 
   4  12   3       47.41       62.32     45.06 o 
  -3  13   3       10.31      -13.90     54.32 o 
  -2  13   3       53.79       26.39     29.89 o 
  -1  13   3       52.31       45.21     30.39 o 
   0  13   3      102.58      109.42     73.27 o 
   1  13   3      296.40      275.28     35.73 o 
   2  13   3       68.98       36.56     31.11 o 
 -10   0   4      302.18      270.77     58.53 o 
  -9   0   4      272.95      249.71     48.43 o 
  -8   0   4      163.99      163.20     32.64 o 
  -7   0   4      161.79      206.73     31.36 o 
  -6   0   4       78.97       81.16     26.97 o 
  -5   0   4     1138.63     1099.77     57.70 o 
  -4   0   4      130.29      132.17     12.39 o 
  -3   0   4      621.50      537.78     14.57 o 
  -2   0   4    11127.45    11118.66    196.75 o 
  -1   0   4    57996.27    39096.21   1515.46 o 
   0   0   4    10592.96    10418.03    167.27 o 
   1   0   4     1511.37     1358.63     23.42 o 
   2   0   4    45587.05    37094.11    560.02 o 
   3   0   4    22633.78    21561.43    342.40 o 
   4   0   4     3235.34     3326.08     72.58 o 
   5   0   4     4305.20     4122.53    108.81 o 
   6   0   4    13375.63    13077.74    331.09 o 
   7   0   4     1958.11     2111.10     64.26 o 
   8   0   4        0.88       -4.67     21.58 o 
   9   0   4     1825.10     1886.49     66.03 o 
 -10   1   4       97.66      114.69     38.22 o 
  -9   1   4      760.12      704.98     53.27 o 
  -8   1   4      664.98      685.94     55.79 o 
  -7   1   4     1489.29     1453.25     33.67 o 
  -6   1   4     2970.30     3180.69     77.68 o 
  -5   1   4     5825.54     6114.70    117.91 o 
  -4   1   4      899.90      770.06     16.90 o 
  -3   1   4       43.09       50.35      4.30 o 
  -2   1   4     8559.12     8842.13    111.00 o 
  -1   1   4    10026.95     9785.92    141.19 o 
   0   1   4     1948.01     2191.33     24.40 o 
   1   1   4     1643.27     1820.08     19.75 o 
   2   1   4      102.10       76.01      3.35 o 
   3   1   4       91.88       67.96      5.42 o 
   4   1   4      639.82      663.05     16.35 o 
   5   1   4      523.43      570.86     18.71 o 
   6   1   4       51.47       53.88     12.25 o 
   7   1   4       45.70       38.28     13.67 o 
   8   1   4      158.35      166.65     17.14 o 
   9   1   4      219.86      200.81     24.90 o 
 -10   2   4      148.68      113.86     46.74 o 
  -9   2   4      205.83      142.25     28.11 o 
  -8   2   4     1652.75     1589.37     76.56 o 
  -7   2   4     3539.45     3508.32     68.54 o 
  -6   2   4        3.22      -13.32     13.32 o 
  -5   2   4     4052.57     4178.69     91.89 o 
  -4   2   4     2752.03     2705.59     89.12 o 
  -3   2   4       61.48       56.23      3.66 o 
  -2   2   4     3874.42     3913.94     53.91 o 
  -1   2   4     2161.47     2127.39     28.99 o 
   0   2   4    13058.74    12352.95    127.65 o 
   1   2   4     2799.16     3065.71     31.22 o 
   2   2   4     9190.28     9425.36    119.08 o 
   3   2   4     3079.90     2944.71     36.75 o 
   4   2   4     1057.87     1180.47     20.93 o 
   5   2   4      247.53      256.42     11.41 o 
   6   2   4     1636.25     1656.52     37.20 o 
   7   2   4     1218.91     1204.59     32.24 o 
   8   2   4      140.65      171.13     19.80 o 
   9   2   4      650.96      610.87     30.00 o 
 -10   3   4      322.97      333.62     41.34 o 
  -9   3   4      824.13      845.12     79.11 o 
  -8   3   4       99.35       79.55     19.10 o 
  -7   3   4     1476.39     1576.74     48.37 o 
  -6   3   4     3944.68     3984.28     89.84 o 
  -5   3   4     3389.57     3508.06     78.92 o 
  -4   3   4      626.05      618.98     22.29 o 
  -3   3   4      616.13      618.08     12.68 o 
  -2   3   4     6520.08     6443.92     94.67 o 
  -1   3   4    12411.78    11811.99    153.33 o 
   0   3   4     1332.90     1427.71     16.02 o 
   1   3   4     2500.88     2853.85     34.41 o 
   2   3   4      113.11       98.36      5.87 o 
   3   3   4     1114.04     1202.22     16.92 o 
   4   3   4        0.34        2.51      6.39 o 
   5   3   4       15.78       23.66      8.03 o 
   6   3   4       27.71       46.13     12.74 o 
   7   3   4      480.65      487.31     20.53 o 
   8   3   4       72.43       42.43     19.91 o 
   9   3   4       22.42      -15.39     22.54 o 
 -10   4   4       12.97       45.02     37.20 o 
  -9   4   4      806.77      792.84     36.86 o 
  -8   4   4     2533.87     2597.80     67.78 o 
  -7   4   4     3127.63     3227.30     78.00 o 
  -6   4   4      991.08     1034.07     34.78 o 
  -5   4   4     3101.91     3185.12     73.17 o 
  -4   4   4    14076.45    13470.83    278.35 o 
  -3   4   4     6301.25     5781.54     93.46 o 
  -2   4   4     1154.44     1208.75     23.05 o 
  -1   4   4        8.58       35.28      4.82 o 
   0   4   4     6404.86     6399.15     71.24 o 
   1   4   4     8651.03     8827.20    116.53 o 
   2   4   4      206.91      210.48      7.60 o 
   3   4   4        1.70        7.01      4.87 o 
   4   4   4       80.61      109.44      6.86 o 
   5   4   4       14.51       24.58      8.51 o 
   6   4   4       59.04       60.01     11.49 o 
   7   4   4       40.03       19.68     14.26 o 
   8   4   4       20.77      -22.00     22.00 o 
   9   4   4      464.77      373.99     28.15 o 
  -9   5   4      476.30      463.63     55.78 o 
  -8   5   4       72.56       49.40     20.64 o 
  -7   5   4      257.04      260.96     22.29 o 
  -6   5   4      283.33      332.78     21.55 o 
  -5   5   4      341.40      340.36     19.78 o 
  -4   5   4      897.15      870.30     27.82 o 
  -3   5   4      495.62      472.24     15.65 o 
  -2   5   4     3623.73     4206.90     72.06 o 
  -1   5   4     3152.34     3581.35     46.98 o 
   0   5   4    15269.42    14747.27    170.87 o 
   1   5   4     3658.46     3473.71     47.88 o 
   2   5   4       16.23       22.76      6.39 o 
   3   5   4     1744.58     1693.75     29.06 o 
   4   5   4     4646.24     4669.69     74.39 o 
   5   5   4     5507.11     5350.45     85.43 o 
   6   5   4        3.26       -6.27     11.15 o 
   7   5   4     1293.16     1259.36     53.13 o 
   8   5   4      483.40      568.32     41.03 o 
  -9   6   4       40.46        1.56     37.09 o 
  -8   6   4      230.49      235.31     27.97 o 
  -7   6   4      145.78      126.57     19.99 o 
  -6   6   4       94.05       69.26     19.80 o 
  -5   6   4      408.31      365.63     20.07 o 
  -4   6   4      147.64      154.21      7.51 o 
  -3   6   4      872.25      914.20     29.72 o 
  -2   6   4       16.55       15.56      6.63 o 
  -1   6   4      608.16      614.28     11.53 o 
   0   6   4      104.14       89.31      7.65 o 
   1   6   4      132.05      170.64      7.69 o 
   2   6   4       92.00       87.51      5.80 o 
   3   6   4      205.17      205.33     11.85 o 
   4   6   4       45.41       40.20      7.30 o 
   5   6   4       78.27       83.22     10.64 o 
   6   6   4      525.70      523.85     20.21 o 
   7   6   4      179.91      168.28     19.92 o 
   8   6   4        9.97       -7.49     23.20 o 
  -9   7   4      176.33      146.14     31.86 o 
  -8   7   4       22.45       23.99     22.97 o 
  -7   7   4       34.68       47.78     27.04 o 
  -6   7   4       28.27       23.46     17.92 o 
  -5   7   4       24.42       29.17     16.54 o 
  -4   7   4      209.50      234.53     10.79 o 
  -3   7   4     3259.16     3297.75     81.14 o 
  -2   7   4     1425.78     1531.74     30.82 o 
  -1   7   4      890.88      854.54     18.88 o 
   0   7   4     8074.98     7924.09    135.79 o 
   1   7   4     5190.33     5252.09     91.37 o 
   2   7   4     1577.24     1641.61     26.70 o 
   3   7   4      473.12      470.38     17.26 o 
   4   7   4     9104.54     8848.64    162.15 o 
   5   7   4     2373.42     2352.68     49.94 o 
   6   7   4       11.83        9.65     17.30 o 
   7   7   4      632.33      704.29     31.44 o 
   8   7   4      759.63      786.88     35.60 o 
  -8   8   4       90.78       80.16     24.25 o 
  -7   8   4      993.42      995.15     40.01 o 
  -6   8   4      169.74      191.98     22.32 o 
  -5   8   4        0.63        3.95     18.38 o 
  -4   8   4      396.21      369.57     16.51 o 
  -3   8   4     5192.19     5040.18    109.12 o 
  -2   8   4     1190.68     1170.49     31.26 o 
  -1   8   4      235.67      222.89     10.59 o 
   0   8   4      833.31      886.79     22.69 o 
   1   8   4     1495.93     1486.65     31.22 o 
   2   8   4     2591.23     2457.26     39.56 o 
   3   8   4     1589.81     1578.03     27.70 o 
   4   8   4       31.17       50.97     11.21 o 
   5   8   4        2.09       -4.12     12.32 o 
   6   8   4      454.38      500.81     19.77 o 
   7   8   4      565.68      557.62     45.55 o 
  -8   9   4       54.61       58.11     44.22 o 
  -7   9   4      533.80      591.00     31.47 o 
  -6   9   4     1057.33      991.13     39.23 o 
  -5   9   4     1859.50     1805.18     56.00 o 
  -4   9   4        1.73      -11.95     11.95 o 
  -3   9   4      795.13      782.26     28.48 o 
  -2   9   4     2893.51     2827.79     65.79 o 
  -1   9   4     2568.22     2456.53     72.43 o 
   0   9   4        6.56       14.35     17.97 o 
   1   9   4      331.41      366.26     27.58 o 
   2   9   4     1250.70     1248.23     33.25 o 
   3   9   4      103.01      119.13     14.88 o 
   4   9   4       10.93       -1.70     14.83 o 
   5   9   4       91.24       80.71     19.82 o 
   6   9   4        0.24      -27.58     27.58 o 
   7   9   4      414.98      360.58     28.55 o 
  -7  10   4       58.04       39.63     25.72 o 
  -6  10   4       99.52       83.44     36.01 o 
  -5  10   4       23.23       -7.72     20.38 o 
  -4  10   4       58.61       45.57     19.33 o 
  -3  10   4       10.73        6.20     15.98 o 
  -2  10   4      239.46      220.51     23.53 o 
  -1  10   4        0.23      -10.51     21.13 o 
   0  10   4      459.06      462.43     58.95 o 
   1  10   4        0.29        7.69     22.56 o 
   2  10   4       79.29       63.09     14.61 o 
   3  10   4       35.36       47.74     14.68 o 
   4  10   4        2.32       -3.23     30.54 o 
   5  10   4       84.72      144.85     23.40 o 
   6  10   4       10.95      -19.85     22.63 o 
  -6  11   4      992.59     1042.48     42.99 o 
  -5  11   4      527.89      589.70     32.91 o 
  -4  11   4      222.30      204.62     23.81 o 
  -3  11   4      261.92      230.29     26.99 o 
  -2  11   4      504.48      481.47     30.93 o 
  -1  11   4       45.17       38.22     23.95 o 
   0  11   4       36.39       36.07     24.35 o 
   1  11   4      124.27      113.93     25.99 o 
   2  11   4       13.82       21.66     27.05 o 
   3  11   4       42.15       34.07     26.18 o 
   4  11   4       10.06       -5.90     26.85 o 
   5  11   4        2.70      -27.79     41.27 o 
  -5  12   4        0.23      -23.95     23.95 o 
  -4  12   4        1.08       -4.95     22.39 o 
  -3  12   4      339.21      325.93     51.80 o 
  -2  12   4      617.81      641.84     41.34 o 
  -1  12   4      172.30      155.32     28.73 o 
   0  12   4       25.00       12.67     26.72 o 
   1  12   4      448.47      426.66     39.37 o 
   2  12   4      732.59      736.77    161.49 o 
   3  12   4      502.79      461.90     86.96 o 
   4  12   4        1.05      -48.85     48.85 o 
  -3  13   4        5.35        6.74     53.06 o 
  -2  13   4        3.36       -2.89     31.58 o 
  -1  13   4      152.50      166.50     31.46 o 
   0  13   4      200.57      155.33     31.85 o 
   1  13   4      177.98      216.95     52.43 o 
   2  13   4        0.38       16.82     30.51 o 
 -10   1   5      161.41      108.27     64.85 o 
  -9   1   5        5.09       -2.54     29.32 o 
  -8   1   5     1839.87     1750.36     64.95 o 
  -7   1   5     6011.40     5940.98    137.12 o 
  -6   1   5       76.33       84.04      9.59 o 
  -5   1   5     4274.66     4389.91     86.30 o 
  -4   1   5     8708.80     8504.68    124.47 o 
  -3   1   5    19923.28    19809.79    247.02 o 
  -2   1   5      711.97      915.12     14.92 o 
  -1   1   5    27268.29    22846.86    424.54 o 
   0   1   5    38712.13    29437.50    625.59 o 
   1   1   5     3677.78     3711.38     43.09 o 
   2   1   5     3221.22     3412.16     42.02 o 
   3   1   5     7155.15     7099.77     85.82 o 
   4   1   5    14236.87    13870.21    176.31 o 
   5   1   5      871.34      877.03     18.03 o 
   6   1   5     1431.98     1474.60     29.71 o 
   7   1   5     1334.79     1370.78     45.09 o 
   8   1   5      281.51      278.42     17.07 o 
   9   1   5      122.70      126.57     17.59 o 
 -10   2   5       65.90       16.16     51.58 o 
  -9   2   5      762.86      717.13     50.52 o 
  -8   2   5     1281.84     1336.31     54.95 o 
  -7   2   5     1741.36     1791.62     49.19 o 
  -6   2   5     1317.78     1263.32     37.74 o 
  -5   2   5      335.98      338.14     20.94 o 
  -4   2   5      307.08      250.10     14.01 o 
  -3   2   5     5577.01     5827.66     79.82 o 
  -2   2   5     1377.89     1371.06     20.80 o 
  -1   2   5       57.89       65.93      4.84 o 
   0   2   5       92.30      125.82      5.01 o 
   1   2   5     3383.82     3575.75     41.68 o 
   2   2   5     2229.32     2325.21     32.87 o 
   3   2   5     2452.62     2589.38     35.04 o 
   4   2   5      665.78      678.91     14.23 o 
   5   2   5       81.69       78.80      8.22 o 
   6   2   5      263.36      263.13     13.99 o 
   7   2   5     1414.99     1385.09     30.19 o 
   8   2   5      610.23      645.43     22.39 o 
   9   2   5      271.00      286.23     33.06 o 
 -10   3   5     1099.86     1109.17     64.02 o 
  -9   3   5      791.59      724.51     35.09 o 
  -8   3   5      338.40      309.92     23.31 o 
  -7   3   5     2403.86     2454.98     62.05 o 
  -6   3   5     1068.64     1085.84     35.01 o 
  -5   3   5     1394.24     1408.22     38.22 o 
  -4   3   5       13.79        5.75     14.23 o 
  -3   3   5      670.18      622.95     14.15 o 
  -2   3   5      351.56      371.09      9.97 o 
  -1   3   5       54.66       64.44      3.87 o 
   0   3   5      299.69      305.29      5.66 o 
   1   3   5     1762.25     2063.24     23.89 o 
   2   3   5       49.98       87.41      9.98 o 
   3   3   5      669.36      662.12     14.20 o 
   4   3   5      126.24      146.44      7.15 o 
   5   3   5      338.02      312.53     10.01 o 
   6   3   5     1330.01     1320.58     28.97 o 
   7   3   5     1570.02     1601.93     33.37 o 
   8   3   5       11.71      -18.26     18.90 o 
   9   3   5      146.62      138.37     32.88 o 
 -10   4   5       11.37      -15.00     36.64 o 
  -9   4   5      226.08      244.95     41.62 o 
  -8   4   5       38.26       51.90     20.93 o 
  -7   4   5       96.90       86.25     19.15 o 
  -6   4   5      184.97      186.31     18.40 o 
  -5   4   5     2265.35     2378.72     57.95 o 
  -4   4   5      351.72      398.41     19.52 o 
  -3   4   5     1318.54     1394.78     26.02 o 
  -2   4   5     1697.07     1673.98     30.30 o 
  -1   4   5       56.19       53.32      4.30 o 
   0   4   5     1165.22     1406.29     18.21 o 
   1   4   5      923.98      970.39     16.83 o 
   2   4   5     5757.84     5876.13     96.27 o 
   3   4   5       31.17       28.22      7.96 o 
   4   4   5     1226.64     1187.11     20.68 o 
   5   4   5      888.95      865.38     16.77 o 
   6   4   5      619.01      611.61     18.68 o 
   7   4   5       12.43       18.33     15.18 o 
   8   4   5      678.67      741.52     27.20 o 
  -9   5   5      160.09      175.77     26.34 o 
  -8   5   5       23.89       24.03     36.12 o 
  -7   5   5      479.70      486.98     24.95 o 
  -6   5   5     1514.48     1524.51     49.36 o 
  -5   5   5      778.52      824.24     30.15 o 
  -4   5   5      204.13      236.12     10.40 o 
  -3   5   5      117.03      117.32      7.76 o 
  -2   5   5     1274.50     1354.58     24.72 o 
  -1   5   5     1494.05     1729.28     24.43 o 
   0   5   5        2.51        4.54      5.97 o 
   1   5   5      102.88       91.19      6.38 o 
   2   5   5      872.69      954.59     20.08 o 
   3   5   5      527.33      528.07     15.60 o 
   4   5   5       12.56       26.67      8.85 o 
   5   5   5      369.10      381.93     12.05 o 
   6   5   5     1168.45     1067.23     29.54 o 
   7   5   5      980.02      948.56     31.06 o 
   8   5   5       49.75       29.53     18.31 o 
  -9   6   5      203.67      244.77     27.85 o 
  -8   6   5       37.75        4.63     25.11 o 
  -7   6   5      427.27      445.89     26.73 o 
  -6   6   5     2857.20     2965.71    107.37 o 
  -5   6   5     3295.82     3449.35     79.75 o 
  -4   6   5      496.52      531.62     14.63 o 
  -3   6   5    11569.62    11875.40    219.29 o 
  -2   6   5    12204.98    11714.92    179.49 o 
  -1   6   5     7121.24     6829.47     93.73 o 
   0   6   5       97.12      152.26      9.52 o 
   1   6   5     8080.00     8079.53    119.41 o 
   2   6   5    14027.18    13388.07    215.73 o 
   3   6   5     2193.91     2092.41     38.29 o 
   4   6   5      176.14      202.51     12.35 o 
   5   6   5      558.64      572.64     18.18 o 
   6   6   5     1110.80     1203.19     27.79 o 
   7   6   5       43.99       47.02     16.51 o 
   8   6   5      192.54      246.12     25.10 o 
  -9   7   5      113.78       88.40     24.79 o 
  -8   7   5      170.69      188.10     28.26 o 
  -7   7   5       10.59      -10.58     19.98 o 
  -6   7   5      555.05      555.77     27.10 o 
  -5   7   5     3832.16     4004.31     92.14 o 
  -4   7   5     1674.46     1650.01     31.96 o 
  -3   7   5      125.52      130.32     11.85 o 
  -2   7   5      749.16      809.27     29.95 o 
  -1   7   5     3575.22     3545.33     50.63 o 
   0   7   5     2366.41     2328.74     43.93 o 
   1   7   5     1979.65     2048.20     38.93 o 
   2   7   5        2.10        8.59      7.55 o 
   3   7   5       12.21       17.11      9.37 o 
   4   7   5      201.67      214.96     12.61 o 
   5   7   5     1013.09     1070.56     27.29 o 
   6   7   5       36.47       40.78     12.95 o 
   7   7   5        3.41        1.42     15.64 o 
  -8   8   5      310.68      281.95     27.46 o 
  -7   8   5       76.44       44.43     21.56 o 
  -6   8   5      566.45      651.53     41.91 o 
  -5   8   5     5003.65     5171.90    115.35 o 
  -4   8   5      651.74      636.10     21.06 o 
  -3   8   5      793.72      869.74     28.09 o 
  -2   8   5     1795.70     1893.05     75.67 o 
  -1   8   5     1040.35     1001.81     24.24 o 
   0   8   5        9.89       45.53     14.40 o 
   1   8   5     1178.20     1192.68     26.87 o 
   2   8   5     3116.15     3133.94     54.69 o 
   3   8   5       14.18       11.18     10.63 o 
   4   8   5     1327.28     1301.00     31.18 o 
   5   8   5      558.52      599.08     21.29 o 
   6   8   5      158.46      184.50     17.97 o 
   7   8   5       15.84        2.72     18.11 o 
  -7   9   5      161.19      138.06     23.93 o 
  -6   9   5      125.40      132.09     22.84 o 
  -5   9   5      399.48      478.93     27.14 o 
  -4   9   5      644.98      691.83     23.03 o 
  -3   9   5      192.70      208.34     17.49 o 
  -2   9   5       92.43       92.54     14.77 o 
  -1   9   5      519.06      519.57     29.62 o 
   0   9   5      627.77      591.03     58.11 o 
   1   9   5      973.03      917.96     27.83 o 
   2   9   5      457.56      387.87     25.92 o 
   3   9   5      214.10      237.36     22.86 o 
   4   9   5      273.87      295.17     19.29 o 
   5   9   5      332.88      360.45     22.01 o 
   6   9   5       56.42       22.77     22.35 o 
  -7  10   5      292.49      339.52     29.26 o 
  -6  10   5       79.99       96.96     24.15 o 
  -5  10   5      159.84      194.39     23.03 o 
  -4  10   5     1002.58     1007.20     38.28 o 
  -3  10   5      545.05      517.48     29.07 o 
  -2  10   5      145.83      139.03     17.25 o 
  -1  10   5      579.52      623.07     33.75 o 
   0  10   5       53.39       25.85     22.53 o 
   1  10   5       87.99      133.91     31.58 o 
   2  10   5        1.22      -13.52     13.52 o 
   3  10   5      136.21      154.94     17.31 o 
   4  10   5      510.46      507.42     27.35 o 
   5  10   5      346.14      345.88     25.57 o 
   6  10   5        3.49       -2.67     24.91 o 
  -6  11   5       54.74       44.27     25.61 o 
  -5  11   5      204.95      261.43     33.63 o 
  -4  11   5      366.79      359.28     48.75 o 
  -3  11   5      128.48      140.93     19.53 o 
  -2  11   5       67.26       43.04     23.05 o 
  -1  11   5      254.25      239.95     42.74 o 
   0  11   5      879.59      870.46     42.32 o 
   1  11   5     1114.56     1011.65     62.95 o 
   2  11   5        6.18       17.12     26.04 o 
   3  11   5      343.27      372.67     47.16 o 
   4  11   5      390.48      424.06     37.90 o 
   5  11   5       73.04       34.95     46.32 o 
  -4  12   5        8.55       -8.00     22.83 o 
  -3  12   5      154.68      167.18     55.16 o 
  -2  12   5       53.83       76.28     27.16 o 
  -1  12   5        0.40        3.47     26.49 o 
   0  12   5       70.28       77.40     27.82 o 
   1  12   5      195.72      210.20     30.88 o 
   2  12   5       67.10      102.48     29.77 o 
   3  12   5       96.60      110.21     37.27 o 
  -2  13   5       58.41       22.32     28.66 o 
  -1  13   5      587.19      615.29     39.53 o 
   0  13   5      763.61      698.93     74.53 o 
   1  13   5       51.33       17.05     32.46 o 
 -10   0   6     2820.86     2800.30    138.96 o 
  -9   0   6      337.13      331.83     50.53 o 
  -8   0   6      464.05      421.21     95.80 o 
  -7   0   6     9326.73     8831.04    227.58 o 
  -6   0   6    14277.75    14305.03    408.25 o 
  -5   0   6     2809.11     3003.98     66.22 o 
  -4   0   6     8297.10     8913.68    184.35 o 
  -3   0   6    34779.28    31737.06    912.09 o 
  -2   0   6     4388.62     4283.86     77.74 o 
  -1   0   6    12286.11    12080.91    203.30 o 
   0   0   6     6400.59     6375.57    103.17 o 
   1   0   6    13805.57    13201.78    211.72 o 
   2   0   6     2200.90     2198.62     45.38 o 
   3   0   6      448.48      469.85     16.36 o 
   4   0   6      806.10      841.83     23.42 o 
   5   0   6       21.61       28.59     11.87 o 
   6   0   6      163.51      150.12     14.95 o 
   7   0   6      219.92      204.65     18.19 o 
   8   0   6      209.26      200.92     20.99 o 
   9   0   6       61.61       38.62     24.44 o 
 -10   1   6      279.12      278.71     39.63 o 
  -9   1   6       28.61      -31.79     31.79 o 
  -8   1   6      337.95      326.95     21.40 o 
  -7   1   6      181.72      186.18     12.32 o 
  -6   1   6      113.83      108.61     11.86 o 
  -5   1   6     2281.34     2518.30     40.18 o 
  -4   1   6     2533.08     2549.73     40.17 o 
  -3   1   6     1487.08     1404.18     23.67 o 
  -2   1   6        6.61       10.67      4.78 o 
  -1   1   6     3009.85     3157.45     41.17 o 
   0   1   6     5069.77     5195.54     56.80 o 
   1   1   6     1699.76     1679.34     20.85 o 
   2   1   6       64.81       46.44      5.29 o 
   3   1   6      317.46      386.43     12.03 o 
   4   1   6      289.48      266.18     10.07 o 
   5   1   6     1143.66     1181.17     21.87 o 
   6   1   6     1095.20     1030.88     21.28 o 
   7   1   6       86.10       82.19     12.14 o 
   8   1   6       15.66       -5.51     13.20 o 
   9   1   6      106.36       95.01     20.31 o 
 -10   2   6      469.69      537.99     44.94 o 
  -9   2   6      674.88      689.12     54.74 o 
  -8   2   6      239.73      223.41     21.46 o 
  -7   2   6     1361.06     1341.91     43.34 o 
  -6   2   6     1780.69     1847.76     47.79 o 
  -5   2   6     1625.70     1736.05     36.08 o 
  -4   2   6     1394.67     1351.57     25.70 o 
  -3   2   6     8668.08     9049.18    131.89 o 
  -2   2   6     8565.25     8541.23    115.20 o 
  -1   2   6       97.89      115.73      4.61 o 
   0   2   6     2059.39     1992.46     22.99 o 
   1   2   6     1924.13     1803.53     25.00 o 
   2   2   6      784.65      915.26     16.89 o 
   3   2   6     2134.12     2205.12     35.61 o 
   4   2   6     4250.88     4320.93     57.28 o 
   5   2   6      956.67      959.76     18.10 o 
   6   2   6      391.04      411.96     13.85 o 
   7   2   6     1531.59     1482.12     33.65 o 
   8   2   6      884.82      841.51     23.95 o 
   9   2   6       77.93       45.15     19.30 o 
 -10   3   6      491.41      513.32     45.78 o 
  -9   3   6       88.43       84.99     21.85 o 
  -8   3   6        3.71      -18.40     19.04 o 
  -7   3   6      616.87      614.64     28.59 o 
  -6   3   6      822.75      892.79     31.35 o 
  -5   3   6      160.64      162.71     14.40 o 
  -4   3   6      769.89      748.52     20.44 o 
  -3   3   6      107.18      101.46      6.43 o 
  -2   3   6     4920.05     5190.65     84.22 o 
  -1   3   6      410.12      426.87      8.86 o 
   0   3   6      993.83      963.30     13.53 o 
   1   3   6     5895.64     5960.17     79.07 o 
   2   3   6    11110.98    11231.68    181.22 o 
   3   3   6     1423.74     1551.76     26.30 o 
   4   3   6      290.53      319.18     11.15 o 
   5   3   6     3268.07     3142.60     43.67 o 
   6   3   6     1031.09      992.22     25.49 o 
   7   3   6        6.65       16.61     14.69 o 
   8   3   6      224.72      272.92     19.78 o 
 -10   4   6        2.76        3.81     36.22 o 
  -9   4   6      442.61      432.95     32.67 o 
  -8   4   6      634.08      671.57     32.00 o 
  -7   4   6      202.67      228.86     20.90 o 
  -6   4   6       54.43       42.10     16.02 o 
  -5   4   6       88.31       83.89     15.45 o 
  -4   4   6      110.34      118.26      8.93 o 
  -3   4   6     1090.55     1280.49     24.78 o 
  -2   4   6     1298.69     1206.20     23.53 o 
  -1   4   6     2937.02     2720.67     36.39 o 
   0   4   6    10361.77    10321.41    127.28 o 
   1   4   6      757.94      825.42     15.27 o 
   2   4   6      711.18      704.63     16.94 o 
   3   4   6     7645.72     7383.43    120.89 o 
   4   4   6     3921.59     4011.43     68.67 o 
   5   4   6     1415.82     1350.84     24.18 o 
   6   4   6      162.39      162.54     11.18 o 
   7   4   6     2668.51     2573.39     46.38 o 
   8   4   6      758.21      745.13     35.01 o 
  -9   5   6      914.73      978.82     41.84 o 
  -8   5   6     1698.36     1789.99     60.57 o 
  -7   5   6      390.44      419.47     24.77 o 
  -6   5   6      867.79      905.19     33.31 o 
  -5   5   6     2476.86     2498.63     61.11 o 
  -4   5   6     6821.50     6887.49    125.77 o 
  -3   5   6     2282.36     2334.12     41.30 o 
  -2   5   6     3910.61     4216.40     70.28 o 
  -1   5   6     9109.45     8993.15    126.73 o 
   0   5   6     3661.80     3623.67     56.31 o 
   1   5   6      964.57     1184.08     23.30 o 
   2   5   6      292.82      268.36     10.53 o 
   3   5   6     3584.97     3649.77     62.22 o 
   4   5   6      933.55      908.75     22.75 o 
   5   5   6      353.82      350.16     15.67 o 
   6   5   6      196.68      192.62     14.14 o 
   7   5   6       47.77       31.34     14.69 o 
   8   5   6        9.89      -17.82     17.82 o 
  -9   6   6       11.45      -15.66     22.81 o 
  -8   6   6       19.67       -0.49     31.65 o 
  -7   6   6      199.91      185.17     22.43 o 
  -6   6   6       78.78       74.98     19.71 o 
  -5   6   6      195.17      221.01     20.56 o 
  -4   6   6       91.68       84.09      8.27 o 
  -3   6   6      571.54      575.14     20.08 o 
  -2   6   6      307.91      334.83     15.13 o 
  -1   6   6      530.89      547.52     13.77 o 
   0   6   6     1263.27     1252.49     23.98 o 
   1   6   6     1377.05     1347.09     26.29 o 
   2   6   6        3.23       -2.46      7.58 o 
   3   6   6      128.10      153.03     10.55 o 
   4   6   6      560.92      579.13     19.89 o 
   5   6   6      743.72      784.66     24.13 o 
   6   6   6       42.50       43.56     14.35 o 
   7   6   6       19.74       29.16     16.71 o 
   8   6   6       51.00       24.57     18.43 o 
  -9   7   6      716.25      767.24     60.22 o 
  -8   7   6     1702.18     1849.76     89.40 o 
  -7   7   6      809.96      845.05     35.97 o 
  -6   7   6      584.91      668.04     31.98 o 
  -5   7   6     7004.60     7001.84    151.42 o 
  -4   7   6     2735.48     2760.43     81.22 o 
  -3   7   6      892.07      891.90     23.83 o 
  -2   7   6      306.17      328.10     19.94 o 
  -1   7   6     4407.05     4240.20     67.43 o 
   0   7   6     2525.04     2499.04     57.96 o 
   1   7   6      271.80      271.82     18.17 o 
   2   7   6      828.26      849.09     20.42 o 
   3   7   6       16.89       10.49      9.66 o 
   4   7   6      126.66      148.91     12.05 o 
   5   7   6        1.89        8.65     12.55 o 
   6   7   6      272.09      290.31     26.14 o 
   7   7   6        5.15       17.05     18.84 o 
  -8   8   6      332.37      350.03     28.97 o 
  -7   8   6      829.98      894.33     38.49 o 
  -6   8   6      864.01      942.51     38.71 o 
  -5   8   6       27.74       12.84     19.26 o 
  -4   8   6        2.94        7.71     12.32 o 
  -3   8   6     2299.84     2407.42     57.47 o 
  -2   8   6     2655.67     2632.75     49.22 o 
  -1   8   6     1378.07     1389.76     37.46 o 
   0   8   6      136.82      161.08     15.00 o 
   1   8   6      348.21      404.69     32.09 o 
   2   8   6     1938.82     1872.39     35.84 o 
   3   8   6     1505.49     1511.72     31.40 o 
   4   8   6      211.75      210.31     13.62 o 
   5   8   6        1.45       -3.01     13.94 o 
   6   8   6      145.80      170.05     22.95 o 
   7   8   6      174.00      140.97     26.09 o 
  -7   9   6      388.25      398.14     54.24 o 
  -6   9   6        1.73        5.41     24.30 o 
  -5   9   6        4.98       -5.36     20.34 o 
  -4   9   6        9.80       12.12     12.55 o 
  -3   9   6       50.69       61.24     14.73 o 
  -2   9   6      518.83      546.68     23.55 o 
  -1   9   6      141.23      125.84     14.86 o 
   0   9   6      228.51      261.28     25.08 o 
   1   9   6     2352.60     2347.34     52.81 o 
   2   9   6     1323.12     1345.36     36.66 o 
   3   9   6      347.48      328.17     19.40 o 
   4   9   6      309.45      326.98     20.72 o 
   5   9   6     1007.43     1072.47     36.59 o 
   6   9   6      713.62      693.74     37.03 o 
  -7  10   6        7.90      -12.01     27.44 o 
  -6  10   6       22.09       22.24     23.01 o 
  -5  10   6        0.79        4.08     21.91 o 
  -4  10   6      133.64      152.65     30.72 o 
  -3  10   6      180.51      185.34     26.61 o 
  -2  10   6        1.61        3.78     15.03 o 
  -1  10   6      519.28      543.09     33.67 o 
   0  10   6      271.03      315.60     28.60 o 
   1  10   6      399.65      336.83     59.16 o 
   2  10   6       13.73       14.23     14.59 o 
   3  10   6       41.83       65.90     16.44 o 
   4  10   6      116.83      108.84     19.88 o 
   5  10   6        6.22       26.74     22.19 o 
  -6  11   6       29.52       22.57     30.63 o 
  -5  11   6       25.31       16.81     35.43 o 
  -4  11   6       24.07      -11.61     21.79 o 
  -3  11   6      296.35      304.07     37.71 o 
  -2  11   6       36.34       79.26     26.53 o 
  -1  11   6        4.34       16.57     22.81 o 
   0  11   6       28.50       23.41     24.60 o 
   1  11   6      297.42      358.35     43.37 o 
   2  11   6      662.36      731.01     46.95 o 
   3  11   6       92.74      109.07     30.65 o 
   4  11   6       56.28      114.19     52.22 o 
  -4  12   6       68.69       24.54     24.59 o 
  -3  12   6      537.76      568.06     61.06 o 
  -2  12   6     1099.53     1076.55     48.23 o 
  -1  12   6      207.16      209.69     29.85 o 
   0  12   6       69.73       78.23     29.26 o 
   1  12   6      544.93      542.01     58.95 o 
   2  12   6      471.03      444.00     35.70 o 
   3  12   6       86.93       85.23     31.96 o 
  -2  13   6       49.08       76.64     50.11 o 
  -1  13   6      489.31      489.54     38.64 o 
   0  13   6      365.12      378.50     36.43 o 
 -10   1   7      680.83      681.13     46.86 o 
  -9   1   7     3126.64     2998.29     97.35 o 
  -8   1   7     1622.26     1647.18     47.73 o 
  -7   1   7      155.31      147.47     12.50 o 
  -6   1   7     1082.92     1082.01     23.52 o 
  -5   1   7     6473.32     6445.06    105.30 o 
  -4   1   7     2809.29     2847.73     44.65 o 
  -3   1   7     1396.23     1497.98     25.26 o 
  -2   1   7     2602.44     2656.02     37.87 o 
  -1   1   7     2532.20     2568.91     34.22 o 
   0   1   7        5.90        9.50      3.90 o 
   1   1   7      573.09      682.95     18.78 o 
   2   1   7     1481.43     1592.52     24.75 o 
   3   1   7       53.59       72.67      8.50 o 
   4   1   7     1890.67     1874.09     32.47 o 
   5   1   7      182.58      169.40      9.97 o 
   6   1   7       44.80       48.61     11.30 o 
   7   1   7      791.04      739.44     28.50 o 
   8   1   7      885.13      750.59     22.69 o 
 -10   2   7      129.02      119.96     35.51 o 
  -9   2   7      160.65      155.88     32.42 o 
  -8   2   7      133.27      124.27     19.77 o 
  -7   2   7      136.11      155.10     18.79 o 
  -6   2   7      687.18      622.41     40.78 o 
  -5   2   7     3224.78     3288.08     62.69 o 
  -4   2   7     1428.81     1469.68     28.12 o 
  -3   2   7     1709.57     1768.96     31.78 o 
  -2   2   7     5764.60     5766.75     85.03 o 
  -1   2   7     6131.86     6233.52     88.03 o 
   0   2   7     5721.36     6052.88     80.52 o 
   1   2   7       65.64       70.42     10.31 o 
   2   2   7     9787.76     9725.96    143.26 o 
   3   2   7     8190.37     8269.01    122.51 o 
   4   2   7     1532.33     1539.64     27.91 o 
   5   2   7      326.87      325.95     14.11 o 
   6   2   7      519.63      533.75     18.23 o 
   7   2   7      971.24      941.96     25.73 o 
   8   2   7      175.58      186.95     18.23 o 
 -10   3   7        5.77       11.26     33.15 o 
  -9   3   7      247.24      255.00     24.60 o 
  -8   3   7      134.59      110.63     20.43 o 
  -7   3   7      236.26      207.48     20.10 o 
  -6   3   7      942.40      977.90     33.12 o 
  -5   3   7      153.70      145.90     10.21 o 
  -4   3   7      999.18      946.63     23.71 o 
  -3   3   7     5728.58     5686.19     92.49 o 
  -2   3   7    13425.83    13068.16    207.44 o 
  -1   3   7       70.98       73.57      6.87 o 
   0   3   7     7256.31     7263.46     96.16 o 
   1   3   7    10757.28    10345.35    136.16 o 
   2   3   7     9857.36     9587.71    130.34 o 
   3   3   7        9.03       22.36      8.33 o 
   4   3   7     4676.50     4593.14     70.61 o 
   5   3   7     5248.39     5148.36     87.83 o 
   6   3   7      304.83      329.81     12.98 o 
   7   3   7       74.82       75.97     13.63 o 
   8   3   7      347.56      381.93     21.33 o 
  -9   4   7        9.78      -15.83     21.82 o 
  -8   4   7      354.27      395.55     25.20 o 
  -7   4   7     2359.26     2427.89     62.35 o 
  -6   4   7      110.69       83.61     17.14 o 
  -5   4   7     1102.54     1188.12     42.93 o 
  -4   4   7     2909.90     2987.49     51.49 o 
  -3   4   7     2375.99     2387.79     41.85 o 
  -2   4   7       86.71       78.65      7.44 o 
  -1   4   7     1978.82     1977.75     33.21 o 
   0   4   7     5943.77     6252.08     83.01 o 
   1   4   7        3.23        1.15      5.65 o 
   2   4   7     2633.04     2799.72     48.66 o 
   3   4   7      865.11      806.95     19.99 o 
   4   4   7      173.16      193.00     11.89 o 
   5   4   7      368.87      393.14     16.00 o 
   6   4   7      483.22      490.43     18.80 o 
   7   4   7      313.48      341.21     24.98 o 
   8   4   7       34.17       17.56     20.82 o 
  -9   5   7       56.55       41.76     23.00 o 
  -8   5   7      197.30      245.41     23.88 o 
  -7   5   7     1054.03     1099.59     39.00 o 
  -6   5   7      567.14      569.75     28.69 o 
  -5   5   7        3.05        5.05     14.85 o 
  -4   5   7     1755.75     1816.02     39.07 o 
  -3   5   7     8686.84     8619.32    139.03 o 
  -2   5   7     4260.23     4349.01     63.33 o 
  -1   5   7      261.67      295.86     10.22 o 
   0   5   7     2738.13     2737.86     39.15 o 
   1   5   7     5094.66     4966.41     72.08 o 
   2   5   7     2458.61     2502.51     44.41 o 
   3   5   7       39.78       54.13     10.15 o 
   4   5   7     1094.46     1127.84     26.30 o 
   5   5   7     1302.18     1345.88     30.85 o 
   6   5   7      187.76      192.31     15.46 o 
   7   5   7       14.89        9.21     16.29 o 
   8   5   7      114.46      122.06     20.78 o 
  -9   6   7        0.78       -7.20     24.45 o 
  -8   6   7     1086.31     1099.92     61.84 o 
  -7   6   7     4367.83     4452.66    103.35 o 
  -6   6   7     2711.03     2669.33     66.31 o 
  -5   6   7      197.76      184.25     24.97 o 
  -4   6   7      492.06      528.66     24.08 o 
  -3   6   7     4059.23     3850.12     86.67 o 
  -2   6   7     2590.54     2631.75     49.07 o 
  -1   6   7     1279.66     1375.26     25.46 o 
   0   6   7       49.31       46.83      5.50 o 
   1   6   7       78.08       95.68      9.00 o 
   2   6   7      203.88      193.43     12.36 o 
   3   6   7       94.98      124.95     10.85 o 
   4   6   7       25.31       10.14     12.52 o 
   5   6   7      216.17      214.14     15.27 o 
   6   6   7      532.06      539.54     25.59 o 
   7   6   7      217.86      242.58     26.20 o 
  -8   7   7      160.50      134.08     31.70 o 
  -7   7   7        2.02        5.15     21.55 o 
  -6   7   7      106.28       62.83     31.54 o 
  -5   7   7     1412.61     1383.56     45.89 o 
  -4   7   7     3501.69     3688.89     95.30 o 
  -3   7   7      552.72      515.92     26.99 o 
  -2   7   7      159.18      189.47      9.87 o 
  -1   7   7      500.71      522.63     18.20 o 
   0   7   7      993.38      967.94     23.59 o 
   1   7   7      401.16      435.31     19.48 o 
   2   7   7        1.48       -3.48      8.64 o 
   3   7   7       75.93       86.61     10.96 o 
   4   7   7      138.43      140.18     13.11 o 
   5   7   7        9.21        1.20     20.36 o 
   6   7   7        1.40        7.37     15.66 o 
   7   7   7        0.48       -5.81     19.25 o 
  -8   8   7       48.76       57.12     25.31 o 
  -7   8   7      376.47      477.96     30.44 o 
  -6   8   7        2.37       -6.94     21.00 o 
  -5   8   7      455.38      449.46     25.97 o 
  -4   8   7       84.55       90.97     12.03 o 
  -3   8   7       65.06       75.69     15.94 o 
  -2   8   7        4.42       15.87     25.44 o 
  -1   8   7     1022.04     1099.34     22.29 o 
   0   8   7     1125.14     1075.23     44.00 o 
   1   8   7        3.95        7.27     12.01 o 
   2   8   7      541.10      509.58     16.89 o 
   3   8   7      302.45      337.77     14.19 o 
   4   8   7       73.84       60.33     13.21 o 
   5   8   7        2.56       -6.67     14.67 o 
   6   8   7      687.73      683.13     36.09 o 
  -7   9   7      193.01      228.68     27.59 o 
  -6   9   7      137.31      152.90     23.62 o 
  -5   9   7       65.93       60.29     21.58 o 
  -4   9   7       80.20       86.90     13.45 o 
  -3   9   7      617.77      653.95     27.01 o 
  -2   9   7      683.03      635.90     54.95 o 
  -1   9   7       30.43       21.79     13.82 o 
   0   9   7      574.59      536.55     47.79 o 
   1   9   7      589.55      554.02     22.96 o 
   2   9   7      824.81      814.68     28.23 o 
   3   9   7      307.46      293.80     19.34 o 
   4   9   7      424.45      434.98     23.59 o 
   5   9   7      221.66      264.36     22.83 o 
   6   9   7       38.44       46.24     23.53 o 
  -6  10   7      634.32      687.30     35.15 o 
  -5  10   7      932.21     1021.89     41.78 o 
  -4  10   7      708.94      771.57     38.24 o 
  -3  10   7       38.97       24.87     16.82 o 
  -2  10   7     1109.20     1207.17     70.05 o 
  -1  10   7     3971.37     3755.77    144.02 o 
   0  10   7     2245.47     2208.94     74.53 o 
   1  10   7       17.72        9.94     23.90 o 
   2  10   7      663.15      705.49     27.54 o 
   3  10   7     1667.63     1779.68     46.73 o 
   4  10   7      674.41      725.66     38.88 o 
   5  10   7        0.42        8.12     25.03 o 
  -5  11   7      598.39      607.56     35.26 o 
  -4  11   7      632.50      596.09     31.16 o 
  -3  11   7       91.89       79.71     18.96 o 
  -2  11   7      419.21      418.81     29.97 o 
  -1  11   7      256.91      279.43     27.95 o 
   0  11   7       96.12      115.38     35.37 o 
   1  11   7      270.48      334.99     33.29 o 
   2  11   7       76.04       89.66     31.96 o 
   3  11   7        3.23       -2.78     32.68 o 
   4  11   7       45.66       18.86     33.09 o 
  -4  12   7      307.11      352.95     65.52 o 
  -3  12   7       86.92      172.23     51.37 o 
  -2  12   7       22.79       22.16     26.32 o 
  -1  12   7      151.27      219.23     29.57 o 
   0  12   7      607.75      641.94     39.64 o 
   1  12   7       55.93       96.70     31.29 o 
   2  12   7       54.49       82.11     45.06 o 
 -10   0   8      195.05      232.02     54.74 o 
  -9   0   8       43.57       50.53     42.53 o 
  -8   0   8     1530.35     1656.18     89.69 o 
  -7   0   8     3227.99     3452.78    214.97 o 
  -6   0   8      999.99      964.29     48.34 o 
  -5   0   8      952.58     1029.69     30.79 o 
  -4   0   8      359.32      491.08     20.36 o 
  -3   0   8      759.17      872.24     25.05 o 
  -2   0   8     1581.49     2026.02     46.03 o 
  -1   0   8        1.38        8.80     12.42 o 
   0   0   8      630.30      570.64     20.94 o 
   1   0   8     8589.01     8504.74    195.60 o 
   2   0   8     5578.57     6039.60    118.05 o 
   3   0   8     1051.87     1071.86     32.88 o 
   4   0   8     2104.28     2058.35     84.22 o 
   5   0   8     3089.79     3031.49     77.23 o 
   6   0   8     3348.24     3103.03     80.76 o 
   7   0   8        3.02       -5.47     22.75 o 
   8   0   8     1790.17     1618.83     93.63 o 
 -10   1   8       22.25      -33.45     33.45 o 
  -9   1   8       73.90       12.30     30.43 o 
  -8   1   8      407.64      385.77     34.75 o 
  -7   1   8      354.97      361.60     20.24 o 
  -6   1   8      551.62      606.89     17.50 o 
  -5   1   8      165.72      163.93     14.58 o 
  -4   1   8     3134.98     3317.43     56.42 o 
  -3   1   8    10754.60    11251.94    179.31 o 
  -2   1   8     1572.26     1558.93     25.77 o 
  -1   1   8     1320.64     1406.85     33.44 o 
   0   1   8     1918.23     1943.08     31.19 o 
   1   1   8     9589.24     9634.45    155.92 o 
   2   1   8      885.06      974.31     20.43 o 
   3   1   8        9.81       13.90      7.63 o 
   4   1   8      395.56      416.18     16.11 o 
   5   1   8       39.87       33.91     11.93 o 
   6   1   8        6.04        7.40     12.97 o 
   7   1   8       92.41      102.05     15.80 o 
   8   1   8        0.01        0.07     17.42 o 
 -10   2   8       66.23       98.80     34.61 o 
  -9   2   8      520.25      467.11     39.05 o 
  -8   2   8      491.50      505.24     34.82 o 
  -7   2   8      795.57      862.25     45.59 o 
  -6   2   8      324.16      331.05     21.05 o 
  -5   2   8     3823.00     3706.33     62.99 o 
  -4   2   8      201.47      189.03      9.67 o 
  -3   2   8     1810.60     1873.24     33.77 o 
  -2   2   8     1816.78     1777.43     28.98 o 
  -1   2   8     4233.94     4182.56     88.73 o 
   0   2   8      382.06      462.44     11.88 o 
   1   2   8     2398.29     2415.82     38.10 o 
   2   2   8     9295.86     9387.98    138.68 o 
   3   2   8      613.34      662.42     16.46 o 
   4   2   8      282.45      296.98     11.74 o 
   5   2   8      911.68      884.26     24.04 o 
   6   2   8     1161.60     1127.40     54.68 o 
   7   2   8        6.57       -5.09     15.24 o 
   8   2   8      492.16      449.62     25.28 o 
 -10   3   8       49.89       24.18     35.73 o 
  -9   3   8       41.49       52.71     22.57 o 
  -8   3   8     1232.38     1272.12     79.30 o 
  -7   3   8     4119.19     4272.68     97.61 o 
  -6   3   8      385.56      371.74     20.54 o 
  -5   3   8     1021.70     1045.03     27.24 o 
  -4   3   8     6064.78     6117.75     99.92 o 
  -3   3   8     5858.18     5705.85     93.02 o 
  -2   3   8     4640.16     4848.34     79.41 o 
  -1   3   8        7.63       -2.03      5.69 o 
   0   3   8     3986.02     3946.28     53.58 o 
   1   3   8      891.36      791.32     16.01 o 
   2   3   8      246.22      256.11      7.62 o 
   3   3   8       94.46      103.11      9.87 o 
   4   3   8      347.63      367.49     15.00 o 
   5   3   8      534.27      516.14     18.89 o 
   6   3   8       41.91       56.23     14.26 o 
   7   3   8      105.09      101.17     16.58 o 
   8   3   8       12.59       32.59     22.87 o 
  -9   4   8     1423.56     1592.06     51.40 o 
  -8   4   8      245.65      265.50     24.54 o 
  -7   4   8      388.24      389.30     38.96 o 
  -6   4   8     7120.67     7091.75    182.84 o 
  -5   4   8     7805.03     7509.88    137.87 o 
  -4   4   8     2211.41     2315.82     60.95 o 
  -3   4   8     1023.29     1087.26     23.25 o 
  -2   4   8    13153.22    12613.31    177.19 o 
  -1   4   8     8473.28     7999.53    123.28 o 
   0   4   8     3255.31     3276.18     50.36 o 
   1   4   8      716.13      666.90     14.57 o 
   2   4   8     2307.03     2292.36     41.25 o 
   3   4   8     1949.41     1928.50     36.67 o 
   4   4   8      441.35      456.48     17.57 o 
   5   4   8      118.19      143.03     13.82 o 
   6   4   8      206.70      262.46     17.12 o 
   7   4   8      149.46      173.63     22.71 o 
   8   4   8        1.03       -4.01     21.13 o 
  -9   5   8      517.83      499.25     30.93 o 
  -8   5   8      376.99      384.80     38.73 o 
  -7   5   8      229.67      243.66     22.59 o 
  -6   5   8      982.61     1054.00     36.44 o 
  -5   5   8      744.82      754.83     22.10 o 
  -4   5   8        8.75       14.12      8.44 o 
  -3   5   8       94.80       97.80      9.04 o 
  -2   5   8      253.51      287.29     12.26 o 
  -1   5   8       11.53       11.19      6.75 o 
   0   5   8     1007.72     1051.86     20.07 o 
   1   5   8      238.60      256.38     10.66 o 
   2   5   8     1794.17     1874.79     35.27 o 
   3   5   8     1419.46     1422.44     32.52 o 
   4   5   8     1132.42     1082.34     26.35 o 
   5   5   8      568.48      572.48     20.99 o 
   6   5   8      670.09      654.00     24.01 o 
   7   5   8     1051.48     1049.94     32.00 o 
  -9   6   8       72.12       60.68     25.38 o 
  -8   6   8      170.92      178.65     25.58 o 
  -7   6   8        3.83       10.74     19.92 o 
  -6   6   8       31.67       25.78     20.92 o 
  -5   6   8     1036.38     1146.01     29.17 o 
  -4   6   8     1182.96     1158.21     26.25 o 
  -3   6   8      128.71      131.52     11.15 o 
  -2   6   8        4.37       -4.50      8.19 o 
  -1   6   8      329.47      301.90     12.71 o 
   0   6   8      130.04      125.92      6.45 o 
   1   6   8      124.14      130.76      9.57 o 
   2   6   8      286.26      328.73     16.84 o 
   3   6   8      119.05      134.95     12.06 o 
   4   6   8      518.33      493.58     23.58 o 
   5   6   8       54.46       58.09     13.91 o 
   6   6   8       48.09       57.04     16.84 o 
   7   6   8       71.32       70.31     20.53 o 
  -8   7   8      143.28      195.23     40.26 o 
  -7   7   8        0.80      -21.52     21.52 o 
  -6   7   8        3.75      -12.12     22.51 o 
  -5   7   8      697.94      765.91     33.13 o 
  -4   7   8      194.88      192.26     26.85 o 
  -3   7   8      270.59      239.64     18.75 o 
  -2   7   8      105.48       95.99      9.32 o 
  -1   7   8      818.48      801.33     18.67 o 
   0   7   8      520.78      549.34     13.92 o 
   1   7   8       14.06       19.96     12.67 o 
   2   7   8      176.75      175.32     14.34 o 
   3   7   8     2009.59     1925.74     37.82 o 
   4   7   8     1663.29     1619.29     35.24 o 
   5   7   8        0.23       -1.49     14.49 o 
   6   7   8      906.15      989.60     31.29 o 
  -8   8   8       18.41       15.73     26.00 o 
  -7   8   8      206.98      206.77     26.19 o 
  -6   8   8      438.39      478.83     33.56 o 
  -5   8   8     1125.63     1132.33     53.40 o 
  -4   8   8      564.31      566.55     20.71 o 
  -3   8   8      233.31      219.00     16.91 o 
  -2   8   8      908.98      943.03     31.43 o 
  -1   8   8     1480.31     1410.09     49.29 o 
   0   8   8      847.54      855.85     47.37 o 
   1   8   8      207.11      213.88     16.78 o 
   2   8   8      338.04      341.87     15.18 o 
   3   8   8      598.30      580.65     28.99 o 
   4   8   8      126.95      141.08     14.65 o 
   5   8   8      305.93      311.53     23.28 o 
   6   8   8        3.70      -13.89     23.40 o 
  -7   9   8      431.47      461.44     35.22 o 
  -6   9   8      148.03      140.29     41.40 o 
  -5   9   8      217.34      266.62     25.77 o 
  -4   9   8     1599.10     1628.85     48.73 o 
  -3   9   8     2690.75     2571.59     62.28 o 
  -2   9   8      288.68      298.02     37.59 o 
  -1   9   8      815.03      710.71     26.85 o 
   0   9   8     1012.76     1167.12     47.95 o 
   1   9   8     1866.73     1883.74     45.85 o 
   2   9   8      323.03      316.13     19.28 o 
   3   9   8      160.96      165.22     21.18 o 
   4   9   8     1001.09     1035.01     36.74 o 
   5   9   8      252.38      263.83     36.08 o 
  -6  10   8        9.57        8.19     24.53 o 
  -5  10   8      313.73      295.61     26.49 o 
  -4  10   8        7.75      -18.71     21.22 o 
  -3  10   8       87.39       90.79     18.05 o 
  -2  10   8        8.04        2.99     22.32 o 
  -1  10   8      182.24      144.79     49.48 o 
   0  10   8        6.78      -15.75     22.42 o 
   1  10   8       32.54        5.84     29.90 o 
   2  10   8       36.53       33.59     16.33 o 
   3  10   8       28.20       18.11     22.93 o 
   4  10   8        0.45       16.09     27.77 o 
  -5  11   8        4.60        2.80     24.01 o 
  -4  11   8      703.94      794.44     37.26 o 
  -3  11   8      807.97      812.08     51.37 o 
  -2  11   8      730.78      705.05     66.95 o 
  -1  11   8      182.30      212.23     33.69 o 
   0  11   8     1702.33     1656.83     61.71 o 
   1  11   8      456.72      478.19     37.06 o 
   2  11   8      156.00      131.74     31.60 o 
   3  11   8       13.21       33.76     34.41 o 
  -3  12   8       18.66       50.53     48.43 o 
  -2  12   8      122.45      140.74     28.63 o 
  -1  12   8      352.07      403.27     33.87 o 
   0  12   8      373.95      415.67     38.53 o 
   1  12   8       43.48       66.95     38.32 o 
   2  12   8        0.05       -7.58     45.48 o 
 -10   1   9      336.91      268.33     40.79 o 
  -9   1   9       11.11       -6.95     30.07 o 
  -8   1   9      302.14      298.83     45.52 o 
  -7   1   9       75.01       70.12     14.47 o 
  -6   1   9      292.78      303.16     20.21 o 
  -5   1   9      897.15      830.61     21.76 o 
  -4   1   9      470.06      502.70     16.52 o 
  -3   1   9      233.14      301.62     12.98 o 
  -2   1   9     8637.11     8751.84    157.12 o 
  -1   1   9     9020.33     8974.85    185.34 o 
   0   1   9      260.10      243.51      8.93 o 
   1   1   9     2202.52     2208.29     39.88 o 
   2   1   9     9370.36     9006.94    133.67 o 
   3   1   9     7265.31     6938.92    104.54 o 
   4   1   9      402.99      394.78     15.11 o 
   5   1   9     2392.97     2408.93     46.27 o 
   6   1   9     2820.64     2807.63     62.92 o 
   7   1   9      558.41      542.36     21.96 o 
   8   1   9        2.10       21.40     18.16 o 
 -10   2   9      646.81      625.25     45.85 o 
  -9   2   9     1083.29     1151.01     59.41 o 
  -8   2   9      296.55      305.58     22.52 o 
  -7   2   9     1401.43     1509.76     44.46 o 
  -6   2   9     3781.70     3885.68     87.78 o 
  -5   2   9     2566.33     2483.02     44.79 o 
  -4   2   9     2406.47     2433.69     43.48 o 
  -3   2   9     1306.14     1319.42     26.35 o 
  -2   2   9     6419.47     6350.32    148.55 o 
  -1   2   9     4164.52     4445.84     94.88 o 
   0   2   9     1545.81     1552.08     26.37 o 
   1   2   9       34.85       32.13      6.59 o 
   2   2   9        4.63        2.11      7.19 o 
   3   2   9     1206.23     1238.02     23.96 o 
   4   2   9      205.59      211.99     13.00 o 
   5   2   9      310.10      250.89     14.79 o 
   6   2   9      310.52      270.80     16.61 o 
   7   2   9       37.77       15.93     15.72 o 
   8   2   9       21.65        8.77     21.39 o 
  -9   3   9      495.64      475.29     41.54 o 
  -8   3   9     2068.30     2103.96    137.11 o 
  -7   3   9     3574.07     3630.83     85.18 o 
  -6   3   9       16.76        6.62     15.63 o 
  -5   3   9     4437.48     4539.12     76.17 o 
  -4   3   9     5344.25     5361.74     88.55 o 
  -3   3   9     2330.59     2417.12     42.84 o 
  -2   3   9      428.23      466.36     20.13 o 
  -1   3   9      989.63      914.42     26.37 o 
   0   3   9     4333.36     4433.74     67.42 o 
   1   3   9      460.17      508.06     13.57 o 
   2   3   9      352.25      327.96     14.46 o 
   3   3   9       37.06       43.63     10.54 o 
   4   3   9       24.82       16.77     11.62 o 
   5   3   9        5.07        7.36     12.47 o 
   6   3   9      333.90      365.56     18.59 o 
   7   3   9      112.80      124.73     17.50 o 
  -9   4   9     1003.24     1041.38     58.36 o 
  -8   4   9        4.72       15.12     19.92 o 
  -7   4   9      243.26      253.90     37.23 o 
  -6   4   9       47.66       50.88     17.49 o 
  -5   4   9      425.67      436.33     24.74 o 
  -4   4   9       17.39        4.04      8.63 o 
  -3   4   9      589.53      559.65     16.77 o 
  -2   4   9      144.44      137.77     24.23 o 
  -1   4   9      160.84      170.93     12.69 o 
   0   4   9      895.27      895.77     21.38 o 
   1   4   9       27.58       18.97      9.14 o 
   2   4   9      990.00      986.16     22.60 o 
   3   4   9        7.60       -7.62     10.39 o 
   4   4   9      816.06      857.66     24.28 o 
   5   4   9      192.72      191.78     15.06 o 
   6   4   9        9.81        4.28     15.35 o 
   7   4   9      241.62      235.13     24.92 o 
  -9   5   9      281.16      322.10     53.01 o 
  -8   5   9     1147.68     1266.96     61.47 o 
  -7   5   9     1225.25     1386.89     56.63 o 
  -6   5   9      330.18      332.76     21.79 o 
  -5   5   9      230.12      267.44     18.96 o 
  -4   5   9     1607.63     1618.38     38.27 o 
  -3   5   9     1353.55     1367.41     32.35 o 
  -2   5   9     1039.62     1079.28     32.13 o 
  -1   5   9      101.96       89.02      9.97 o 
   0   5   9     1073.91     1097.72     24.60 o 
   1   5   9      992.85      970.63     22.02 o 
   2   5   9       48.89       61.63     14.87 o 
   3   5   9      113.02      117.29     11.77 o 
   4   5   9        9.97       26.52     12.78 o 
   5   5   9       71.49       98.53     19.69 o 
   6   5   9       27.21       37.34     25.81 o 
   7   5   9       50.08       47.98     18.71 o 
  -9   6   9       52.69       30.22     25.69 o 
  -8   6   9       13.03       -4.79     21.42 o 
  -7   6   9       10.92       -6.23     20.48 o 
  -6   6   9      307.30      307.04     24.05 o 
  -5   6   9       74.35       69.02     13.74 o 
  -4   6   9     1861.91     1800.18     41.25 o 
  -3   6   9     3277.96     3258.58     87.41 o 
  -2   6   9      450.29      496.32     22.51 o 
  -1   6   9     1583.35     1563.05     28.75 o 
   0   6   9     7151.58     6709.87    115.90 o 
   1   6   9     2835.13     2700.31     48.20 o 
   2   6   9      718.13      727.21     20.52 o 
   3   6   9     2222.41     2243.64     42.65 o 
   4   6   9     4272.65     4197.32     73.67 o 
   5   6   9      635.77      618.13     29.22 o 
   6   6   9       33.43       46.52     17.28 o 
  -8   7   9      166.18      171.43     27.17 o 
  -7   7   9      333.50      355.84     27.62 o 
  -6   7   9       70.09       93.55     21.94 o 
  -5   7   9       89.02       93.13     19.93 o 
  -4   7   9      132.22      149.88     14.66 o 
  -3   7   9     2093.24     2053.11     59.51 o 
  -2   7   9     1377.81     1362.48     29.89 o 
  -1   7   9      270.26      304.75     11.06 o 
   0   7   9        4.46       -7.63      7.63 o 
   1   7   9      560.34      575.03     21.65 o 
   2   7   9      629.03      686.84     24.37 o 
   3   7   9      109.18      138.57     12.95 o 
   4   7   9       48.74       62.56     13.73 o 
   5   7   9       86.98      118.38     16.27 o 
   6   7   9       56.12       35.37     25.95 o 
  -8   8   9        2.86       -8.84     41.69 o 
  -7   8   9      490.66      511.50     44.53 o 
  -6   8   9     1048.18     1070.19     42.23 o 
  -5   8   9      183.73      173.87     23.23 o 
  -4   8   9       39.79       37.75     15.82 o 
  -3   8   9     1499.33     1517.01     43.06 o 
  -2   8   9     1128.38     1139.04     35.85 o 
  -1   8   9        2.53       15.96     15.87 o 
   0   8   9      885.10      871.15     40.57 o 
   1   8   9     1879.74     1815.86     44.37 o 
   2   8   9      183.20      202.58     13.07 o 
   3   8   9        8.19        2.58     12.22 o 
   4   8   9      878.92      866.63     33.54 o 
   5   8   9      541.48      487.80     35.49 o 
  -7   9   9      378.75      417.53     31.93 o 
  -6   9   9      369.12      389.11     30.18 o 
  -5   9   9       36.69       11.07     23.38 o 
  -4   9   9      601.77      496.71     29.63 o 
  -3   9   9      816.66      744.05     29.70 o 
  -2   9   9      157.20      193.33     18.04 o 
  -1   9   9      106.58      103.96     38.74 o 
   0   9   9      135.26      142.92     31.58 o 
   1   9   9      298.49      285.81     18.58 o 
   2   9   9      139.43      166.78     18.68 o 
   3   9   9      107.85      102.16     19.85 o 
   4   9   9      285.15      249.68     23.05 o 
   5   9   9       29.25       39.54     21.92 o 
  -6  10   9     1527.39     1623.22     55.91 o 
  -5  10   9     1558.38     1707.67     53.68 o 
  -4  10   9      194.27      184.37     24.80 o 
  -3  10   9      216.34      246.83     20.57 o 
  -2  10   9      905.89      951.80     43.39 o 
  -1  10   9      933.88      892.45     43.67 o 
   0  10   9      255.94      249.72     29.44 o 
   1  10   9       21.33       15.17     28.63 o 
   2  10   9       93.56       83.46     17.75 o 
   3  10   9        7.22       36.36     20.33 o 
   4  10   9       16.39       20.14     21.88 o 
  -5  11   9       56.95       -3.40     25.84 o 
  -4  11   9      179.07      187.55     26.30 o 
  -3  11   9      189.88      170.12     46.74 o 
  -2  11   9      417.31      385.15     29.74 o 
  -1  11   9       18.17       -0.78     35.37 o 
   0  11   9       27.09       34.19     27.41 o 
   1  11   9       48.03       34.08     29.26 o 
   2  11   9      289.37      266.72     35.19 o 
   3  11   9       93.13       45.67     33.78 o 
  -3  12   9        2.06       40.85     49.69 o 
  -2  12   9       62.92       60.53     34.95 o 
  -1  12   9      188.42      213.52     31.99 o 
   0  12   9       12.82       53.48     39.16 o 
   1  12   9      116.46       89.69     39.16 o 
 -10   0  10       36.20       -0.42     50.53 o 
  -9   0  10      233.26      163.81     47.58 o 
  -8   0  10     1330.89     1240.55     79.59 o 
  -7   0  10     1329.67     1240.32     44.59 o 
  -6   0  10      629.63      545.19     31.70 o 
  -5   0  10     8086.03     8300.83    214.65 o 
  -4   0  10    11344.87    11346.84    288.22 o 
  -3   0  10     6206.76     6547.49    169.12 o 
  -2   0  10        3.14        8.76     13.76 o 
  -1   0  10    15633.62    14881.16    373.69 o 
   0   0  10    18113.58    16966.64    385.80 o 
   1   0  10     2958.30     2735.18     89.90 o 
   2   0  10       69.58       49.92     13.63 o 
   3   0  10     2669.84     2428.72     63.62 o 
   4   0  10     3034.93     2944.13     75.64 o 
   5   0  10      320.84      326.37     23.17 o 
   6   0  10     1161.30     1141.01     43.00 o 
   7   0  10      611.13      716.89     66.53 o 
  -9   1  10      165.39       97.88     32.58 o 
  -8   1  10      911.35      906.40     48.98 o 
  -7   1  10      448.90      451.95     19.60 o 
  -6   1  10      203.76      200.62     16.66 o 
  -5   1  10      107.20       98.80     13.89 o 
  -4   1  10      506.34      495.21     20.07 o 
  -3   1  10     1034.56     1063.95     26.57 o 
  -2   1  10     3640.01     3790.41     71.27 o 
  -1   1  10      992.39     1067.56     29.26 o 
   0   1  10      132.53      137.01      8.34 o 
   1   1  10      467.16      486.65     15.69 o 
   2   1  10      692.69      688.03     16.97 o 
   3   1  10      415.38      402.43     16.01 o 
   4   1  10      293.46      283.74     14.37 o 
   5   1  10        4.39       -2.56     13.61 o 
   6   1  10       22.14       17.86     15.44 o 
   7   1  10        3.97       48.29     17.59 o 
  -9   2  10        0.42      -30.60     30.60 o 
  -8   2  10      539.26      547.20     29.28 o 
  -7   2  10     2606.29     2609.13     65.25 o 
  -6   2  10      543.30      556.78     22.32 o 
  -5   2  10      479.69      471.54     16.53 o 
  -4   2  10     3068.75     3255.60     83.82 o 
  -3   2  10     4343.50     4382.73     82.35 o 
  -2   2  10       38.11       37.88     10.21 o 
  -1   2  10      618.34      531.15     22.10 o 
   0   2  10     3996.72     4008.86     69.06 o 
   1   2  10      172.51      175.90      8.76 o 
   2   2  10     1567.12     1570.26     28.05 o 
   3   2  10     1076.44     1027.88     21.79 o 
   4   2  10      858.78      852.92     23.88 o 
   5   2  10       53.39       76.81     14.01 o 
   6   2  10      493.94      560.01     22.15 o 
   7   2  10      669.88      655.15     24.69 o 
  -9   3  10      260.95      314.70     39.44 o 
  -8   3  10      702.81      758.98     33.42 o 
  -7   3  10     1657.01     1643.16     48.24 o 
  -6   3  10      682.77      654.69     28.91 o 
  -5   3  10      242.95      256.69     12.45 o 
  -4   3  10     1308.21     1318.95     28.60 o 
  -3   3  10      245.50      219.58     13.14 o 
  -2   3  10      441.31      425.73     25.71 o 
  -1   3  10        1.71       -0.20     10.90 o 
   0   3  10       27.48       18.92      8.04 o 
   1   3  10       39.46       42.94      7.82 o 
   2   3  10      107.32      125.77      9.48 o 
   3   3  10        6.88       -2.28     12.70 o 
   4   3  10     1151.18     1115.17     26.99 o 
   5   3  10      295.42      274.50     16.56 o 
   6   3  10        2.43       -3.00     15.56 o 
   7   3  10      277.89      327.49     20.79 o 
  -9   4  10      541.87      616.68     35.09 o 
  -8   4  10        3.46        9.51     21.04 o 
  -7   4  10      335.78      366.14     37.17 o 
  -6   4  10     1346.24     1356.23     83.17 o 
  -5   4  10     2605.97     2764.29     56.97 o 
  -4   4  10      704.35      695.05     19.66 o 
  -3   4  10      120.68      131.35     12.48 o 
  -2   4  10      612.50      608.63     23.97 o 
  -1   4  10      184.29      180.23     14.51 o 
   0   4  10      499.78      466.71     16.11 o 
   1   4  10       18.97       15.13      9.38 o 
   2   4  10      139.03      142.51     11.14 o 
   3   4  10      146.63      146.34     12.85 o 
   4   4  10      224.22      227.05     15.09 o 
   5   4  10      210.27      233.33     16.92 o 
   6   4  10     1134.30     1079.50     31.22 o 
   7   4  10      257.65      251.31     20.86 o 
  -9   5  10       25.17        6.22     25.20 o 
  -8   5  10        0.11        2.31     31.01 o 
  -7   5  10      100.47       93.90     20.84 o 
  -6   5  10     1764.51     1808.86     62.69 o 
  -5   5  10     1775.35     1825.50     42.18 o 
  -4   5  10     2385.01     2509.15     52.75 o 
  -3   5  10     1065.97      990.30     27.45 o 
  -2   5  10     3069.28     3123.76     71.42 o 
  -1   5  10     3080.31     2930.34     56.92 o 
   0   5  10      427.79      378.28     16.59 o 
   1   5  10     4206.83     4043.78     69.26 o 
   2   5  10     4855.73     4698.00     80.28 o 
   3   5  10       14.50       19.90     11.61 o 
   4   5  10        7.53        4.48     13.13 o 
   5   5  10      592.63      605.78     26.26 o 
   6   5  10      885.74      904.01     30.08 o 
  -8   6  10        1.59        9.05     24.00 o 
  -7   6  10      192.81      167.38     22.65 o 
  -6   6  10        1.94      -18.95     18.95 o 
  -5   6  10      613.34      579.00     30.59 o 
  -4   6  10       86.95       99.56     16.59 o 
  -3   6  10      189.31      200.10     18.94 o 
  -2   6  10       45.97       26.58     14.54 o 
  -1   6  10      698.77      707.34     21.75 o 
   0   6  10     1317.60     1337.78     36.02 o 
   1   6  10      136.88      158.50     13.80 o 
   2   6  10      264.34      274.61     13.64 o 
   3   6  10       76.30       94.27     13.32 o 
   4   6  10      120.99      158.55     17.38 o 
   5   6  10      291.01      295.40     28.32 o 
   6   6  10       44.81       75.52     17.95 o 
  -8   7  10       29.88       27.97     28.53 o 
  -7   7  10      370.10      440.98     28.69 o 
  -6   7  10     2799.20     3032.78     76.83 o 
  -5   7  10     2071.55     2106.15     97.27 o 
  -4   7  10       20.08       15.55     14.21 o 
  -3   7  10     2679.51     2640.31     64.49 o 
  -2   7  10     3945.35     3636.79     83.06 o 
  -1   7  10     1672.79     1602.99     42.73 o 
   0   7  10       82.95       82.83     26.53 o 
   1   7  10     2383.02     2426.28     55.01 o 
   2   7  10     1191.07     1155.12     27.42 o 
   3   7  10      265.03      258.37     15.61 o 
   4   7  10      240.39      251.41     20.06 o 
   5   7  10      370.24      355.80     19.42 o 
   6   7  10       95.22      103.79     19.86 o 
  -7   8  10       14.72        7.42     23.39 o 
  -6   8  10      572.76      568.96     33.16 o 
  -5   8  10      507.71      549.97     29.94 o 
  -4   8  10     1243.66     1306.82     35.65 o 
  -3   8  10      122.77      114.19     17.69 o 
  -2   8  10      184.01      183.41     17.59 o 
  -1   8  10     1570.91     1518.67     42.06 o 
   0   8  10      849.52      960.34     41.62 o 
   1   8  10      395.43      423.51     24.74 o 
   2   8  10      138.45      110.89     17.54 o 
   3   8  10      419.03      459.48     25.79 o 
   4   8  10      377.07      386.30     24.60 o 
   5   8  10      345.24      367.80     28.33 o 
  -6   9  10       17.37       11.30     25.82 o 
  -5   9  10     1024.92      980.70     50.13 o 
  -4   9  10      491.85      480.43     55.37 o 
  -3   9  10        5.63       -3.71     24.10 o 
  -2   9  10        6.78       -7.27     17.00 o 
  -1   9  10      254.44      248.86     27.37 o 
   0   9  10      198.21      149.86     34.53 o 
   1   9  10       28.64       35.91     24.23 o 
   2   9  10      105.70      104.25     17.93 o 
   3   9  10      188.64      188.70     21.44 o 
   4   9  10      356.61      349.36     25.31 o 
  -5  10  10       18.38      -20.09     24.13 o 
  -4  10  10       20.47       27.39     22.02 o 
  -3  10  10       86.98       87.59     26.95 o 
  -2  10  10        1.38       -9.02     23.37 o 
  -1  10  10       53.15       34.74     45.27 o 
   0  10  10       47.01       81.39     35.58 o 
   1  10  10       77.61       51.61     69.48 o 
   2  10  10      280.11      280.85     21.96 o 
   3  10  10       13.21       20.83     24.26 o 
  -4  11  10       74.62       88.16     30.39 o 
  -3  11  10       39.44       12.63     50.11 o 
  -2  11  10       68.38       45.90     32.42 o 
  -1  11  10      220.54      256.08     31.29 o 
   0  11  10        2.50       25.57     30.59 o 
   1  11  10        6.36      -12.31     28.21 o 
   2  11  10        0.52       26.28     32.32 o 
  -9   1  11      270.64      263.82     36.33 o 
  -8   1  11      524.02      445.78     40.85 o 
  -7   1  11     3036.69     3167.84     96.76 o 
  -6   1  11     3300.64     3444.40     93.24 o 
  -5   1  11      794.08      790.44     26.62 o 
  -4   1  11     2301.58     2312.22     48.41 o 
  -3   1  11     8418.52     8365.51    151.54 o 
  -2   1  11     3620.76     3567.03     67.90 o 
  -1   1  11       64.34       60.81     12.06 o 
   0   1  11      859.24      825.43     18.29 o 
   1   1  11     2854.62     2762.08     49.39 o 
   2   1  11     1532.76     1521.03     31.39 o 
   3   1  11       33.59       39.26     14.89 o 
   4   1  11      543.62      588.24     21.51 o 
   5   1  11       66.39       93.92     24.50 o 
   6   1  11       59.97       52.27     16.09 o 
   7   1  11      122.30      143.82     19.20 o 
  -9   2  11      474.48      446.63     40.94 o 
  -8   2  11       46.50       38.44     34.61 o 
  -7   2  11        3.30        6.65     18.10 o 
  -6   2  11      501.14      539.22     23.19 o 
  -5   2  11      727.16      745.25     38.47 o 
  -4   2  11     2145.94     2193.28     46.38 o 
  -3   2  11     1426.37     1462.46     33.40 o 
  -2   2  11       12.33       23.22     10.35 o 
  -1   2  11      120.00      119.27     13.55 o 
   0   2  11     2096.07     2048.50     34.58 o 
   1   2  11     2721.26     2673.88     43.54 o 
   2   2  11     1758.56     1718.60     30.75 o 
   3   2  11       20.07       17.06     11.87 o 
   4   2  11      369.93      415.79     21.09 o 
   5   2  11      522.64      550.50     21.35 o 
   6   2  11      821.38      786.64     28.24 o 
   7   2  11       63.29       61.14     19.44 o 
  -9   3  11      676.97      619.67     99.59 o 
  -8   3  11      418.90      477.93     27.42 o 
  -7   3  11       79.94       71.52     19.74 o 
  -6   3  11      143.05      134.01     16.20 o 
  -5   3  11        1.95      -13.80     13.80 o 
  -4   3  11       90.82       80.23     13.75 o 
  -3   3  11      258.52      254.94     15.68 o 
  -2   3  11       67.57       54.02     16.90 o 
  -1   3  11     1333.86     1424.46     45.53 o 
   0   3  11     4617.12     4624.25     71.21 o 
   1   3  11      189.68      191.43     17.87 o 
   2   3  11      264.28      274.24     11.29 o 
   3   3  11      808.18      791.26     22.97 o 
   4   3  11     2912.65     2861.63     53.78 o 
   5   3  11      197.46      178.44     16.40 o 
   6   3  11      198.82      202.56     19.27 o 
   7   3  11      774.10      855.65     50.32 o 
  -9   4  11      367.43      355.16     42.11 o 
  -8   4  11       22.06       21.12     21.66 o 
  -7   4  11       18.02       24.73     20.15 o 
  -6   4  11       26.19        9.75     20.99 o 
  -5   4  11     1415.83     1460.12     36.68 o 
  -4   4  11     3288.05     3322.54     66.31 o 
  -3   4  11      139.24      159.14     14.22 o 
  -2   4  11     2762.37     2715.69     80.50 o 
  -1   4  11      498.44      493.23     21.72 o 
   0   4  11      137.29      153.40     11.61 o 
   1   4  11       32.51       54.08      8.82 o 
   2   4  11     4140.79     3978.76     68.97 o 
   3   4  11      707.00      711.35     22.11 o 
   4   4  11      806.69      697.60     22.82 o 
   5   4  11      924.26      913.81     28.57 o 
   6   4  11      243.78      251.55     19.91 o 
  -8   5  11        1.74        6.02     32.73 o 
  -7   5  11       21.92       26.20     20.87 o 
  -6   5  11       34.58       32.60     22.98 o 
  -5   5  11      109.14      115.57     16.06 o 
  -4   5  11       20.59       28.40     13.98 o 
  -3   5  11      153.47      169.74     19.51 o 
  -2   5  11       46.80       17.16     14.82 o 
  -1   5  11     1485.34     1471.01     50.20 o 
   0   5  11     1082.06     1073.52     25.91 o 
   1   5  11       13.14        1.07     10.69 o 
   2   5  11      278.97      265.85     14.07 o 
   3   5  11     1125.34     1046.92     26.69 o 
   4   5  11     1824.07     1808.50     53.06 o 
   5   5  11      205.43      196.15     18.07 o 
   6   5  11      258.16      258.56     19.78 o 
  -8   6  11     1332.51     1442.41     87.70 o 
  -7   6  11      118.03      105.59     23.56 o 
  -6   6  11      661.25      648.01     33.27 o 
  -5   6  11     3452.19     3409.56     83.58 o 
  -4   6  11     3416.66     3425.03     69.36 o 
  -3   6  11      408.59      387.40     21.44 o 
  -2   6  11     1349.01     1225.22     37.17 o 
  -1   6  11     1187.55     1075.75     36.09 o 
   0   6  11     1492.96     1354.88     55.93 o 
   1   6  11      573.20      569.58     20.00 o 
   2   6  11      141.26      163.15     13.39 o 
   3   6  11      529.96      558.57     29.11 o 
   4   6  11      116.78      128.79     16.18 o 
   5   6  11       11.44        5.92     16.56 o 
   6   6  11        2.54        6.95     19.69 o 
  -8   7  11      717.69      827.07     39.82 o 
  -7   7  11      354.27      349.74     28.51 o 
  -6   7  11      458.10      495.62     62.23 o 
  -5   7  11       44.95       68.46     23.22 o 
  -4   7  11      196.42      205.19     17.44 o 
  -3   7  11      647.03      677.79     29.83 o 
  -2   7  11     1074.12     1078.55     35.50 o 
  -1   7  11       15.02        2.23     14.91 o 
   0   7  11       32.60       33.88     30.11 o 
   1   7  11      353.99      376.58     19.15 o 
   2   7  11      910.88      937.57     25.58 o 
   3   7  11       22.01       28.39     14.71 o 
   4   7  11        2.81       13.48     15.03 o 
   5   7  11      199.29      228.62     19.14 o 
  -7   8  11      161.18      214.50     29.10 o 
  -6   8  11        9.11       -2.28     24.89 o 
  -5   8  11      219.43      205.46     31.11 o 
  -4   8  11      417.44      401.98     28.77 o 
  -3   8  11      136.75      105.01     19.36 o 
  -2   8  11       41.60       20.76     17.50 o 
  -1   8  11      783.08      685.73     36.31 o 
   0   8  11       31.02       30.14     22.92 o 
   1   8  11      110.40      127.52     17.73 o 
   2   8  11      164.42      171.44     18.24 o 
   3   8  11       65.35       41.66     29.57 o 
   4   8  11       33.02        5.69     21.78 o 
  -6   9  11      472.15      508.03     54.73 o 
  -5   9  11      201.77      198.90     25.78 o 
  -4   9  11       17.30       -2.81     23.01 o 
  -3   9  11      116.33      117.75     20.24 o 
  -2   9  11      435.03      421.39     30.54 o 
  -1   9  11      388.56      390.24     39.37 o 
   0   9  11      195.86      167.53     26.27 o 
   1   9  11       24.82       16.43     27.01 o 
   2   9  11       46.32       29.40     18.03 o 
   3   9  11       97.02       77.34     21.41 o 
   4   9  11       93.36       73.57     23.78 o 
  -5  10  11       67.73       40.33     26.80 o 
  -4  10  11      447.07      468.24     35.85 o 
  -3  10  11      329.43      341.51     59.80 o 
  -2  10  11      279.83      278.87     30.48 o 
  -1  10  11       30.31       52.99     26.31 o 
   0  10  11      243.91      224.05     30.01 o 
   1  10  11      586.93      627.39     42.07 o 
   2  10  11      531.09      580.27     27.40 o 
  -2  11  11      519.46      479.28     37.90 o 
  -1  11  11        2.98       14.75     29.52 o 
   0  11  11       85.10       93.81     29.33 o 
   1  11  11      189.12      176.04     35.76 o 
  -9   0  12     2072.14     2080.64    114.96 o 
  -8   0  12     2221.48     2296.67    116.22 o 
  -7   0  12      206.32      160.83     26.81 o 
  -6   0  12     2870.44     2874.98     85.22 o 
  -5   0  12     5273.07     5249.20    140.66 o 
  -4   0  12     2803.50     2701.10     78.45 o 
  -3   0  12      117.16       79.94     18.45 o 
  -2   0  12       69.51       48.53     30.95 o 
  -1   0  12     1097.65     1142.29     39.48 o 
   0   0  12       73.25       82.68     15.11 o 
   1   0  12      746.00      764.40     29.88 o 
   2   0  12       15.21       23.57     16.64 o 
   3   0  12      138.68      115.18     18.62 o 
   4   0  12      462.31      442.13     39.37 o 
   5   0  12      263.15      249.53     25.08 o 
   6   0  12        1.74        8.31     24.86 o 
  -9   1  12        4.91       10.32     31.86 o 
  -8   1  12      188.62      216.99     32.72 o 
  -7   1  12      502.62      509.71     23.62 o 
  -6   1  12      772.09      767.02     29.09 o 
  -5   1  12      904.94      947.75     29.09 o 
  -4   1  12      144.32      148.54     14.97 o 
  -3   1  12      226.60      223.22     14.52 o 
  -2   1  12      798.68      748.87     22.06 o 
  -1   1  12     1741.24     1757.54     44.92 o 
   0   1  12     1793.09     1735.18     30.85 o 
   1   1  12        1.60       -8.00     10.23 o 
   2   1  12      306.47      303.87     14.69 o 
   3   1  12      492.51      509.01     19.18 o 
   4   1  12      179.14      176.96     14.85 o 
   5   1  12        0.51       -6.38     15.08 o 
   6   1  12      170.43      192.00     19.50 o 
  -9   2  12      363.02      351.04     42.28 o 
  -8   2  12       45.74       58.28     20.67 o 
  -7   2  12      120.35      106.45     22.50 o 
  -6   2  12      212.85      210.16     19.27 o 
  -5   2  12      804.73      865.28     27.73 o 
  -4   2  12       72.51       58.22     14.28 o 
  -3   2  12      786.48      774.07     24.65 o 
  -2   2  12     1073.76     1079.03     27.97 o 
  -1   2  12      166.00      184.51     28.01 o 
   0   2  12      330.58      338.60     12.20 o 
   1   2  12      901.69      908.37     20.18 o 
   2   2  12     1258.79     1191.37     27.35 o 
   3   2  12        1.40       -5.27     12.24 o 
   4   2  12      987.15     1012.77     28.08 o 
   5   2  12      588.72      571.05     22.23 o 
   6   2  12       58.25       89.68     18.62 o 
  -9   3  12        5.51        4.23     33.61 o 
  -8   3  12        1.61      -12.58     21.04 o 
  -7   3  12      129.96       75.70     29.27 o 
  -6   3  12      443.14      433.59     32.66 o 
  -5   3  12     4448.82     4386.79     85.16 o 
  -4   3  12      323.48      302.09     17.03 o 
  -3   3  12        0.51       -4.84     12.82 o 
  -2   3  12      949.87      897.49     25.84 o 
  -1   3  12     3900.49     3880.69    116.98 o 
   0   3  12     2206.77     2130.91     53.65 o 
   1   3  12       50.90       77.27      9.90 o 
   2   3  12     2425.58     2409.84     41.03 o 
   3   3  12      282.26      270.86     16.15 o 
   4   3  12      276.39      250.55     16.56 o 
   5   3  12       28.07       40.61     15.55 o 
   6   3  12      328.53      348.63     21.17 o 
  -9   4  12       52.31       51.80     50.11 o 
  -8   4  12      437.42      432.60     28.53 o 
  -7   4  12      351.90      357.19     30.39 o 
  -6   4  12      151.14      159.24     23.89 o 
  -5   4  12      333.88      363.86     19.41 o 
  -4   4  12     2828.03     2949.73     60.61 o 
  -3   4  12     9412.67     9367.66    170.52 o 
  -2   4  12      554.38      526.02     23.87 o 
  -1   4  12       90.20      100.23     15.48 o 
   0   4  12     2632.25     2729.16     77.08 o 
   1   4  12     3587.78     3555.18     60.43 o 
   2   4  12     3229.11     3120.43     56.67 o 
   3   4  12      246.26      272.25     16.18 o 
   4   4  12     2007.86     2087.40     43.34 o 
   5   4  12       78.84      132.40     17.27 o 
   6   4  12      150.18      167.88     19.81 o 
  -8   5  12      555.46      571.18     31.10 o 
  -7   5  12     3798.42     3675.57    106.62 o 
  -6   5  12       29.59        9.16     23.60 o 
  -5   5  12      210.35      194.45     18.08 o 
  -4   5  12       71.78       71.59     15.45 o 
  -3   5  12     2914.21     2924.84     60.13 o 
  -2   5  12     1810.11     1848.04     48.08 o 
  -1   5  12      612.65      549.96     24.51 o 
   0   5  12      809.13      740.92     28.20 o 
   1   5  12      425.38      399.52     15.85 o 
   2   5  12        2.92       -1.51     12.14 o 
   3   5  12      317.17      306.34     19.02 o 
   4   5  12       85.30       73.65     15.91 o 
   5   5  12       31.55       43.73     17.00 o 
  -8   6  12       58.28       55.21     28.89 o 
  -7   6  12      133.77      112.39     36.71 o 
  -6   6  12      525.29      550.17     41.64 o 
  -5   6  12       70.44       80.74     25.88 o 
  -4   6  12       15.41       25.48     15.82 o 
  -3   6  12      277.60      284.22     18.04 o 
  -2   6  12     1315.67     1273.12     39.25 o 
  -1   6  12       71.93       46.80     16.35 o 
   0   6  12       95.27       80.00     36.85 o 
   1   6  12      256.08      254.46     19.82 o 
   2   6  12       54.45       38.94     13.39 o 
   3   6  12        2.70       -0.48     14.54 o 
   4   6  12        1.08       -4.41     15.43 o 
   5   6  12      307.89      281.92     20.27 o 
  -7   7  12      593.65      679.81     37.06 o 
  -6   7  12      927.65      957.93     41.53 o 
  -5   7  12       18.07      -22.67     22.67 o 
  -4   7  12      105.29      118.49     16.98 o 
  -3   7  12      298.51      245.92     21.62 o 
  -2   7  12      548.95      492.78     25.77 o 
  -1   7  12       51.29       33.42     22.74 o 
   0   7  12      103.74      103.07     23.53 o 
   1   7  12      100.80      110.25     22.02 o 
   2   7  12      101.08      150.98     22.61 o 
   3   7  12       48.65       66.46     15.09 o 
   4   7  12        3.54       -5.65     17.17 o 
  -7   8  12       68.48        6.32     37.90 o 
  -6   8  12       79.26       71.92     31.58 o 
  -5   8  12      217.64      251.81     28.86 o 
  -4   8  12      869.94      788.97     48.40 o 
  -3   8  12      336.76      342.15     24.66 o 
  -2   8  12       19.35       18.12     22.69 o 
  -1   8  12       99.62      102.08     25.05 o 
   0   8  12     1158.51     1121.94     49.17 o 
   1   8  12      706.34      601.65     27.32 o 
   2   8  12      165.09      117.64     18.65 o 
   3   8  12        0.03       -0.28     20.50 o 
   4   8  12       39.82       37.81     21.68 o 
  -6   9  12      158.32      188.55     28.07 o 
  -5   9  12      144.29      150.28     29.76 o 
  -4   9  12       14.83       22.90     25.77 o 
  -3   9  12       52.98       75.71     26.00 o 
  -2   9  12      843.79      888.82     43.47 o 
  -1   9  12     1196.75     1169.90    111.59 o 
   0   9  12      280.54      281.42     41.48 o 
   1   9  12      151.20      132.49     40.00 o 
   2   9  12      655.36      683.02     37.02 o 
   3   9  12      792.19      796.30     33.23 o 
  -4  10  12        7.39      -40.43     40.43 o 
  -3  10  12      187.28      124.22     60.22 o 
  -2  10  12      240.28      192.02     28.60 o 
  -1  10  12      166.55       93.39     59.16 o 
   0  10  12        7.02       33.83     50.11 o 
   1  10  12       24.92       18.25     52.43 o 
   2  10  12       29.87       24.42     27.79 o 
  -9   1  13       64.93       29.30     34.08 o 
  -8   1  13      503.44      447.96     40.00 o 
  -7   1  13      521.33      528.50     25.22 o 
  -6   1  13       57.35       53.99     17.59 o 
  -5   1  13      170.23      188.13     17.62 o 
  -4   1  13      298.35      310.43     17.57 o 
  -3   1  13       23.59       15.61     13.21 o 
  -2   1  13       73.70       76.63     13.04 o 
  -1   1  13       77.46       85.66     12.87 o 
   0   1  13      243.95      254.34     11.65 o 
   1   1  13     1535.02     1406.94     30.86 o 
   2   1  13     1251.76     1142.11     39.75 o 
   3   1  13        0.13       -4.91     13.06 o 
   4   1  13     1179.45     1190.46     31.39 o 
   5   1  13     1106.71     1094.91     31.88 o 
   6   1  13      458.92      457.75     23.30 o 
  -9   2  13       98.62       85.52     37.13 o 
  -8   2  13     1437.69     1454.71     64.35 o 
  -7   2  13     1182.71     1126.81     42.61 o 
  -6   2  13       18.95       26.07     17.46 o 
  -5   2  13      187.58      192.83     17.54 o 
  -4   2  13     2220.04     2270.01     49.67 o 
  -3   2  13     5702.29     5609.73    105.33 o 
  -2   2  13      878.63      851.48     25.70 o 
  -1   2  13      447.35      441.61     21.51 o 
   0   2  13     1804.36     1824.35     33.08 o 
   1   2  13     1061.70     1091.92     23.23 o 
   2   2  13      823.22      809.36     20.59 o 
   3   2  13        0.27       11.70     13.23 o 
   4   2  13      301.25      338.24     18.54 o 
   5   2  13       32.38       58.30     16.49 o 
   6   2  13        0.62       33.52     18.15 o 
  -8   3  13      211.99      236.49     26.14 o 
  -7   3  13      537.93      588.14     31.54 o 
  -6   3  13     2485.61     2535.98     56.48 o 
  -5   3  13     3195.23     3200.08     66.40 o 
  -4   3  13       66.50       61.13     15.38 o 
  -3   3  13       43.86       43.80     14.74 o 
  -2   3  13     3087.31     3211.26     64.01 o 
  -1   3  13     4341.08     4322.55    125.75 o 
   0   3  13        5.48        2.65     11.62 o 
   1   3  13      249.23      279.26     17.74 o 
   2   3  13     1067.26     1074.45     26.97 o 
   3   3  13      454.51      459.47     23.83 o 
   4   3  13       25.75       13.47     15.49 o 
   5   3  13      306.84      329.05     20.79 o 
  -8   4  13       35.48       51.80     23.53 o 
  -7   4  13      338.21      365.53     29.49 o 
  -6   4  13      116.04      124.23     34.14 o 
  -5   4  13        0.71        0.73     18.63 o 
  -4   4  13      543.42      547.50     23.68 o 
  -3   4  13      801.72      766.36     26.13 o 
  -2   4  13      546.33      556.29     30.07 o 
  -1   4  13      162.16      145.50     17.61 o 
   0   4  13       85.62       64.52     12.99 o 
   1   4  13      413.56      328.79     15.61 o 
   2   4  13        3.02       -1.68     13.75 o 
   3   4  13       36.83       43.21     14.37 o 
   4   4  13       38.18       61.18     16.06 o 
   5   4  13       65.83       99.47     19.52 o 
  -8   5  13      132.21      180.18     42.47 o 
  -7   5  13       39.21       37.03     20.97 o 
  -6   5  13     1144.00     1142.31     43.28 o 
  -5   5  13     1743.73     1870.82     45.48 o 
  -4   5  13      175.66      179.43     17.89 o 
  -3   5  13      684.84      652.86     29.36 o 
  -2   5  13     1617.12     1632.07     46.15 o 
  -1   5  13     1268.53     1187.43     36.46 o 
   0   5  13      778.99      788.16     49.48 o 
   1   5  13       33.56       44.56     12.71 o 
   2   5  13      693.29      695.04     22.89 o 
   3   5  13      125.03      172.23     16.96 o 
   4   5  13       76.46       91.53     20.30 o 
   5   5  13       42.31       54.05     18.86 o 
  -7   6  13      150.06      137.88     24.84 o 
  -6   6  13      259.18      255.89     27.53 o 
  -5   6  13     1311.35     1331.27     45.44 o 
  -4   6  13      110.91      108.66     18.73 o 
  -3   6  13       20.23        0.59     15.40 o 
  -2   6  13      293.42      272.68     21.30 o 
  -1   6  13       34.98       32.37     30.74 o 
   0   6  13        5.48       20.98     23.37 o 
   1   6  13      139.44      115.51     17.83 o 
   2   6  13      649.18      692.48     24.07 o 
   3   6  13     1734.82     1609.40     37.33 o 
   4   6  13      426.03      446.95     21.33 o 
  -7   7  13      533.21      480.92     39.60 o 
  -6   7  13      139.67      129.01     28.53 o 
  -5   7  13      142.29      118.94     25.47 o 
  -4   7  13       43.25       43.52     19.21 o 
  -3   7  13        2.03      -11.73     19.76 o 
  -2   7  13      389.13      329.07     28.82 o 
  -1   7  13      494.89      472.13     31.47 o 
   0   7  13       13.47        2.77     24.49 o 
   1   7  13       59.85       98.63     18.52 o 
   2   7  13        2.85        0.35     15.12 o 
   3   7  13       10.00        7.45     15.75 o 
   4   7  13      159.12      192.41     23.73 o 
  -6   8  13        3.60      -22.73     25.17 o 
  -5   8  13       71.82       65.34     31.38 o 
  -4   8  13      474.72      479.72     31.27 o 
  -3   8  13      303.22      331.55     28.95 o 
  -2   8  13       19.22        3.87     24.53 o 
  -1   8  13      544.24      529.11     35.21 o 
   0   8  13      686.27      677.93     40.16 o 
   1   8  13      115.63      152.77     31.37 o 
   2   8  13       13.50       17.85     19.62 o 
   3   8  13      418.84      455.33     33.08 o 
  -5   9  13      723.88      555.09     40.85 o 
  -4   9  13      574.82      531.07     39.96 o 
  -3   9  13        2.43       30.45     26.94 o 
  -2   9  13      175.20      121.94     27.36 o 
  -1   9  13      112.69       78.55     38.32 o 
   0   9  13      216.29      162.42     31.85 o 
   1   9  13       57.80      112.76     32.72 o 
   2   9  13       46.90       53.02     21.09 o 
  -3  10  13     1398.71     1321.83     96.01 o 
  -2  10  13      386.34      340.90     42.53 o 
  -1  10  13       48.95       31.28     29.89 o 
   0  10  13      496.07      500.38     47.16 o 
  -8   0  14        0.44       45.48     44.64 o 
  -7   0  14      208.40      230.07     32.43 o 
  -6   0  14     1309.92     1313.34     59.37 o 
  -5   0  14      636.82      601.88     35.00 o 
  -4   0  14        6.07       18.87     22.74 o 
  -3   0  14      522.95      513.25     63.59 o 
  -2   0  14     3049.48     3117.64     95.80 o 
  -1   0  14     3578.82     3540.26     97.93 o 
   0   0  14       67.95       48.69     14.03 o 
   1   0  14     1170.51     1197.72     40.43 o 
   2   0  14     2127.56     2095.81     76.22 o 
   3   0  14      767.44      743.58     69.48 o 
   4   0  14        5.22        4.68     21.53 o 
   5   0  14      685.54      764.08     38.29 o 
  -8   1  14        0.67      -19.19     31.41 o 
  -7   1  14       59.52       62.44     24.08 o 
  -6   1  14      841.66      812.16     30.91 o 
  -5   1  14     1502.32     1489.59     38.15 o 
  -4   1  14      313.51      294.02     18.76 o 
  -3   1  14      111.84      100.70     15.18 o 
  -2   1  14      309.12      341.51     17.72 o 
  -1   1  14       65.21       60.13     13.68 o 
   0   1  14      379.81      389.24     22.71 o 
   1   1  14        0.36      -10.64     10.64 o 
   2   1  14      233.00      246.51     15.95 o 
   3   1  14        0.80       -0.86     14.11 o 
   4   1  14        0.49        3.07     15.87 o 
   5   1  14       47.32       59.17     17.67 o 
  -8   2  14      286.60      341.95     38.98 o 
  -7   2  14      452.26      421.08     29.15 o 
  -6   2  14        2.59        1.25     18.09 o 
  -5   2  14     1449.91     1492.60     39.26 o 
  -4   2  14     1189.01     1244.75     33.66 o 
  -3   2  14       40.18       26.47     15.16 o 
  -2   2  14      635.02      643.14     23.62 o 
  -1   2  14     2290.14     2232.98     88.11 o 
   0   2  14      525.09      483.45     19.32 o 
   1   2  14       23.69       14.61     10.32 o 
   2   2  14     1556.81     1514.16     30.36 o 
   3   2  14      590.02      542.06     21.46 o 
   4   2  14        8.79       -3.46     15.35 o 
   5   2  14      169.37      151.80     18.33 o 
  -8   3  14      107.26      102.71     23.94 o 
  -7   3  14      519.26      529.19     32.08 o 
  -6   3  14      827.35      841.81     38.97 o 
  -5   3  14     1118.14     1083.88     46.98 o 
  -4   3  14      165.98      147.25     17.39 o 
  -3   3  14        2.54       -0.36     15.68 o 
  -2   3  14      389.79      344.06     24.68 o 
  -1   3  14      943.34      908.37     33.08 o 
   0   3  14        8.99       12.13     12.38 o 
   1   3  14       34.93       24.64     11.60 o 
   2   3  14       31.15       43.81     14.47 o 
   3   3  14       21.46       18.48     15.30 o 
   4   3  14        0.89       21.23     16.21 o 
   5   3  14       35.58       46.32     18.49 o 
  -8   4  14      794.47      797.87     37.47 o 
  -7   4  14     1739.62     1745.35     56.12 o 
  -6   4  14       20.71       22.05     23.29 o 
  -5   4  14     1461.38     1514.87     40.55 o 
  -4   4  14      504.05      543.60     23.43 o 
  -3   4  14     1546.52     1565.96     43.06 o 
  -2   4  14      922.50      854.22     34.78 o 
  -1   4  14        3.41      -17.33     17.33 o 
   0   4  14     1679.58     1862.87     89.51 o 
   1   4  14      244.84      250.02     15.34 o 
   2   4  14       17.46       39.56     14.69 o 
   3   4  14      132.50       94.30     15.67 o 
   4   4  14       67.46       99.67     17.63 o 
   5   4  14       59.26       64.85     18.79 o 
  -7   5  14       23.28        2.32     28.04 o 
  -6   5  14      126.96      131.10     28.32 o 
  -5   5  14      187.31      150.25     24.82 o 
  -4   5  14       11.05       -1.33     17.32 o 
  -3   5  14      355.31      326.12     19.73 o 
  -2   5  14        0.43      -18.02     18.02 o 
  -1   5  14      661.44      685.40     48.17 o 
   0   5  14     2085.22     1944.81     64.66 o 
   1   5  14      525.12      516.77     20.62 o 
   2   5  14       21.71       45.52     14.99 o 
   3   5  14       11.38        8.84     15.73 o 
   4   5  14     1679.37     1568.82     39.41 o 
  -7   6  14       72.11       66.99     25.09 o 
  -6   6  14        1.76        9.70     26.64 o 
  -5   6  14      114.88       85.18     38.64 o 
  -4   6  14       22.87       14.37     25.22 o 
  -3   6  14        4.97       20.50     16.88 o 
  -2   6  14       12.50       -8.44     25.11 o 
  -1   6  14       60.37       42.05     24.23 o 
   0   6  14       16.33      -15.28     24.56 o 
   1   6  14      254.27      285.09     28.49 o 
   2   6  14        1.05        9.11     16.29 o 
   3   6  14       57.67      106.06     17.39 o 
   4   6  14       28.57       54.56     19.24 o 
  -6   7  14       77.53       92.27     26.97 o 
  -5   7  14      127.47       87.24     25.81 o 
  -4   7  14      770.23      697.18     43.31 o 
  -3   7  14      787.91      765.96     30.13 o 
  -2   7  14      241.93      179.01     28.95 o 
  -1   7  14      301.45      303.98     29.29 o 
   0   7  14     2242.08     2095.78     71.40 o 
   1   7  14      877.22      850.69     56.66 o 
   2   7  14       17.92       15.18     15.43 o 
   3   7  14      365.19      359.02     26.23 o 
  -5   8  14       44.65        3.41     26.96 o 
  -4   8  14      464.89      406.21     36.62 o 
  -3   8  14      936.07      894.09     45.44 o 
  -2   8  14      250.40      299.93     32.51 o 
  -1   8  14       64.51       73.77     26.24 o 
   0   8  14        4.95       11.99     27.18 o 
   1   8  14      534.85      421.18     36.15 o 
   2   8  14      442.43      539.75     27.27 o 
  -4   9  14       61.97       78.89     34.10 o 
  -3   9  14      589.55      545.74     64.85 o 
  -2   9  14      837.87      761.18     44.01 o 
  -1   9  14      321.95      326.73     35.07 o 
   0   9  14       35.75       35.47     28.67 o 
   1   9  14       74.78       68.88     48.43 o 
  -8   1  15      581.26      638.87     75.80 o 
  -7   1  15      364.02      349.34     28.60 o 
  -6   1  15       12.06       16.15     19.62 o 
  -5   1  15     1725.12     1754.52     44.13 o 
  -4   1  15     2505.13     2514.68     54.67 o 
  -3   1  15      843.73      820.86     27.70 o 
  -2   1  15      354.84      374.36     19.37 o 
  -1   1  15     2188.22     2314.56     49.90 o 
   0   1  15     2316.39     2333.35     58.99 o 
   1   1  15      632.17      571.54     19.61 o 
   2   1  15      272.17      291.83     17.44 o 
   3   1  15      523.39      544.16     21.29 o 
   4   1  15      428.56      466.25     22.84 o 
  -8   2  15      385.12      296.04     37.80 o 
  -7   2  15      766.43      750.60     36.96 o 
  -6   2  15      136.95      151.09     21.41 o 
  -5   2  15       80.26       66.87     18.95 o 
  -4   2  15      406.82      421.14     21.91 o 
  -3   2  15      825.64      871.26     29.07 o 
  -2   2  15      258.25      273.90     17.96 o 
  -1   2  15      319.91      313.46     17.46 o 
   0   2  15       19.01       -5.47     17.87 o 
   1   2  15      126.98      152.09     13.16 o 
   2   2  15       67.31       92.73     15.00 o 
   3   2  15      276.61      291.42     19.19 o 
   4   2  15      142.44      148.50     19.12 o 
  -8   3  15       34.39       72.00     33.93 o 
  -7   3  15      445.80      445.46     31.36 o 
  -6   3  15      466.38      513.12     30.98 o 
  -5   3  15      412.11      407.90     23.11 o 
  -4   3  15        0.78      -10.47     16.49 o 
  -3   3  15     1008.52      968.11     31.03 o 
  -2   3  15       19.58       22.85     15.48 o 
  -1   3  15      186.07      194.32     21.99 o 
   0   3  15       20.63        6.71     17.57 o 
   1   3  15        2.67       -0.88     13.63 o 
   2   3  15       52.77       33.99     15.83 o 
   3   3  15      125.75      162.52     19.63 o 
   4   3  15      107.06       85.75     19.22 o 
  -7   4  15        6.91      -14.57     31.21 o 
  -6   4  15        9.17       11.66     24.94 o 
  -5   4  15      842.44      753.92     29.02 o 
  -4   4  15       45.34       32.59     17.45 o 
  -3   4  15      185.33      167.65     18.36 o 
  -2   4  15       23.97       -6.54     15.12 o 
  -1   4  15      238.64      260.11     21.11 o 
   0   4  15        9.66       -5.43     26.20 o 
   1   4  15      612.91      585.06     21.73 o 
   2   4  15      679.28      668.80     24.68 o 
   3   4  15       34.48       52.66     17.48 o 
   4   4  15      689.42      617.14     25.54 o 
  -7   5  15       92.62       72.58     27.93 o 
  -6   5  15       19.12       19.18     25.18 o 
  -5   5  15      665.60      615.20     32.96 o 
  -4   5  15      405.70      343.13     21.72 o 
  -3   5  15       42.74       47.62     17.50 o 
  -2   5  15      143.64      126.10     29.62 o 
  -1   5  15        0.04      -17.10     49.27 o 
   0   5  15      120.22       69.97     26.40 o 
   1   5  15      318.73      324.74     22.81 o 
   2   5  15        3.51       23.36     15.48 o 
   3   5  15      165.45      172.68     18.86 o 
  -6   6  15     1132.90     1170.20     47.25 o 
  -5   6  15      652.38      559.81     32.58 o 
  -4   6  15      402.28      388.45     23.62 o 
  -3   6  15     3171.73     2954.91     63.96 o 
  -2   6  15     1418.72     1320.89     53.90 o 
  -1   6  15      589.04      505.88     35.28 o 
   0   6  15      132.97      160.95     49.90 o 
   1   6  15      643.06      651.96     29.93 o 
   2   6  15      726.76      717.50     26.61 o 
   3   6  15       14.55       14.65     26.07 o 
  -5   7  15      521.87      541.44     33.54 o 
  -4   7  15      445.89      506.89     33.82 o 
  -3   7  15       19.07       43.98     23.16 o 
  -2   7  15       35.42       87.24     31.16 o 
  -1   7  15      523.76      557.68     40.85 o 
   0   7  15      315.67      397.94     36.08 o 
   1   7  15       17.18       38.83     28.94 o 
   2   7  15        7.18        7.85     22.57 o 
  -4   8  15      124.27      109.73     33.68 o 
  -3   8  15        1.20        0.72     22.96 o 
  -2   8  15      563.34      556.98     39.03 o 
  -1   8  15      111.66       98.61     30.84 o 
   0   8  15        1.61      -21.83     28.34 o 
   1   8  15       71.43       34.59     30.05 o 
  -2   9  15       36.30       66.53     40.00 o 
  -7   0  16     2472.08     2876.52    136.01 o 
  -6   0  16     1188.04     1326.01     57.71 o 
  -5   0  16      285.00      271.72     30.43 o 
  -4   0  16       76.39       75.82     37.48 o 
  -3   0  16     2400.37     2414.05     75.03 o 
  -2   0  16     2439.13     2413.69     89.69 o 
  -1   0  16        2.38       -8.35     21.04 o 
   0   0  16      960.45      930.28     75.59 o 
   1   0  16      368.60      397.67     21.10 o 
   2   0  16      501.51      501.12     42.11 o 
   3   0  16       45.63       33.15     23.77 o 
   4   0  16      637.92      602.60     42.95 o 
  -7   1  16       53.56       10.27     25.70 o 
  -6   1  16        1.83       31.94     20.62 o 
  -5   1  16       26.95       16.71     18.65 o 
  -4   1  16      523.56      522.60     32.21 o 
  -3   1  16      238.96      217.55     19.72 o 
  -2   1  16       29.56       26.35     16.17 o 
  -1   1  16       92.74      127.97     16.82 o 
   0   1  16       47.24       54.35     15.66 o 
   1   1  16      355.84      331.90     15.69 o 
   2   1  16      111.00       99.83     16.54 o 
   3   1  16      144.81      141.38     20.36 o 
   4   1  16       48.18       72.05     19.33 o 
  -7   2  16      525.98      523.30     33.68 o 
  -6   2  16      374.01      396.32     25.66 o 
  -5   2  16        8.98       42.80     19.02 o 
  -4   2  16       70.92       74.75     19.41 o 
  -3   2  16      722.04      705.56     27.57 o 
  -2   2  16        3.42        3.84     16.98 o 
  -1   2  16       11.87        2.54     16.49 o 
   0   2  16      148.55      204.78     34.17 o 
   1   2  16      207.03      201.03     16.18 o 
   2   2  16       21.87       13.36     15.70 o 
   3   2  16      180.37      195.93     18.59 o 
   4   2  16      354.95      404.36     23.16 o 
  -7   3  16       23.34       -5.21     25.85 o 
  -6   3  16        0.15        2.75     24.59 o 
  -5   3  16       41.61       30.29     19.99 o 
  -4   3  16      194.88      202.64     20.25 o 
  -3   3  16      106.11      140.60     18.46 o 
  -2   3  16      286.14      258.26     25.47 o 
  -1   3  16      438.65      411.89     25.16 o 
   0   3  16        6.07       37.75     27.21 o 
   1   3  16      894.68      876.70     27.96 o 
   2   3  16      274.42      232.06     19.09 o 
   3   3  16       27.33       44.66     17.55 o 
  -7   4  16      164.51      157.81     28.81 o 
  -6   4  16      137.56      112.71     40.76 o 
  -5   4  16        1.92      -20.25     20.25 o 
  -4   4  16       21.29       21.59     18.80 o 
  -3   4  16       10.04       32.13     18.46 o 
  -2   4  16      108.09      139.70     18.29 o 
  -1   4  16     1172.21     1154.26     51.88 o 
   0   4  16      520.28      441.37     34.51 o 
   1   4  16      108.12      102.15     19.99 o 
   2   4  16      104.67      136.49     17.68 o 
   3   4  16      652.63      689.64     29.11 o 
  -6   5  16      153.79      203.25     29.81 o 
  -5   5  16     2393.51     2408.40     66.95 o 
  -4   5  16      529.80      516.66     26.26 o 
  -3   5  16        0.83       10.85     18.56 o 
  -2   5  16      299.96      263.20     24.29 o 
  -1   5  16     1500.89     1331.06     54.80 o 
   0   5  16       95.27      111.77     31.16 o 
   1   5  16       67.12       62.17     20.17 o 
   2   5  16      258.39      242.94     20.17 o 
  -5   6  16        9.77        7.19     26.90 o 
  -4   6  16      468.56      524.01     30.69 o 
  -3   6  16      275.46      286.95     27.11 o 
  -2   6  16        7.31       77.24     45.90 o 
  -1   6  16       12.25        6.67     27.77 o 
   0   6  16      127.80      157.15     32.65 o 
   1   6  16      128.23      122.70     34.80 o 
   2   6  16      110.54      110.85     18.21 o 
  -4   7  16      462.07      435.42     39.36 o 
  -3   7  16      232.42      188.70     25.47 o 
  -2   7  16        7.40       41.92     31.15 o 
  -1   7  16      225.66      212.81     34.45 o 
   0   7  16      244.63      195.52     35.59 o 
   1   7  16       14.13       17.74     36.85 o 
  -3   8  16      418.32      448.47     48.43 o 
  -2   8  16      382.22      376.03     37.00 o 
  -1   8  16      130.34      145.86     32.96 o 
  -7   1  17        1.87        3.39     28.33 o 
  -6   1  17      400.68      487.56     27.63 o 
  -5   1  17     1481.42     1492.00     44.61 o 
  -4   1  17      177.47      176.46     22.85 o 
  -3   1  17       21.12       -1.58     17.75 o 
  -2   1  17       73.15       69.07     18.06 o 
  -1   1  17      518.17      543.18     34.33 o 
   0   1  17        5.53       -5.39     16.49 o 
   1   1  17      107.75      106.08     17.06 o 
   2   1  17       56.91       91.13     17.92 o 
   3   1  17      133.83      118.91     19.74 o 
  -7   2  17      137.48      127.14     84.22 o 
  -6   2  17      682.84      680.26     34.67 o 
  -5   2  17      178.60      185.64     21.84 o 
  -4   2  17       50.86       21.72     20.00 o 
  -3   2  17       86.52      123.97     20.20 o 
  -2   2  17      999.18     1031.81     50.85 o 
  -1   2  17     1391.05     1341.53     57.47 o 
   0   2  17      204.42      185.87     42.11 o 
   1   2  17       50.82       56.34     16.23 o 
   2   2  17      143.53      154.09     19.02 o 
   3   2  17      341.15      311.20     21.50 o 
  -6   3  17       91.02      115.64     27.88 o 
  -5   3  17       25.37       60.18     20.87 o 
  -4   3  17      484.74      541.53     26.26 o 
  -3   3  17     1172.67     1215.53     37.27 o 
  -2   3  17       27.34       41.62     17.57 o 
  -1   3  17       86.47       95.99     21.99 o 
   0   3  17      274.76      316.04     34.54 o 
   1   3  17      851.57      922.55     48.22 o 
   2   3  17      158.57      157.30     18.97 o 
  -6   4  17       21.48       24.52     26.49 o 
  -5   4  17      343.65      278.21     29.44 o 
  -4   4  17      166.43      162.94     22.31 o 
  -3   4  17      297.34      289.06     24.38 o 
  -2   4  17      206.90      186.58     24.31 o 
  -1   4  17      973.60      890.97     49.47 o 
   0   4  17       14.19        2.10     29.68 o 
   1   4  17        3.71        6.32     28.58 o 
   2   4  17       38.03       17.53     18.16 o 
  -5   5  17       25.26        4.40     26.69 o 
  -4   5  17      720.23      708.74     30.87 o 
  -3   5  17     1248.03     1250.73     46.19 o 
  -2   5  17      425.41      380.06     27.38 o 
  -1   5  17        0.20      -29.18     29.27 o 
   0   5  17      190.82      165.83     33.17 o 
   1   5  17      728.82      678.95     57.27 o 
  -4   6  17        9.70        6.87     31.26 o 
  -3   6  17      526.75      494.94     30.41 o 
  -2   6  17      278.30      235.08     26.37 o 
  -1   6  17       11.96      -24.09     29.52 o 
   0   6  17       12.91       26.16     33.33 o 
  -2   7  17        0.75       36.40     33.73 o 
  -6   0  18      222.56      239.15     36.77 o 
  -5   0  18       77.88       81.85     31.36 o 
  -4   0  18       51.46       32.09     28.13 o 
  -3   0  18       50.59       67.19     29.30 o 
  -2   0  18      154.25       96.20     29.90 o 
  -1   0  18       46.21       64.50     26.30 o 
   0   0  18      330.21      289.40     65.90 o 
   1   0  18       98.23      118.02     43.79 o 
   2   0  18      338.74      286.84     29.89 o 
  -6   1  18        3.16       22.34     23.73 o 
  -5   1  18       38.61       48.30     22.64 o 
  -4   1  18      310.14      331.70     28.45 o 
  -3   1  18      203.41      206.24     21.77 o 
  -2   1  18       57.14       38.87     19.95 o 
  -1   1  18        1.06      -13.65     18.75 o 
   0   1  18      290.34      270.05     25.47 o 
   1   1  18      200.81      176.63     28.75 o 
   2   1  18       39.32       39.30     18.76 o 
  -6   2  18       74.10       42.68     27.28 o 
  -5   2  18      104.42      140.79     23.60 o 
  -4   2  18        0.72       22.08     21.07 o 
  -3   2  18       54.03       57.79     20.15 o 
  -2   2  18      459.52      478.89     24.24 o 
  -1   2  18      637.88      574.24     31.47 o 
   0   2  18        0.30      -26.01     26.01 o 
   1   2  18      225.50      250.25     25.11 o 
  -5   3  18       39.05       48.17     23.77 o 
  -4   3  18      533.27      520.39     27.03 o 
  -3   3  18      567.50      537.83     33.06 o 
  -2   3  18        3.16      -23.31     23.31 o 
  -1   3  18       73.08       49.15     30.44 o 
   0   3  18        5.06       23.85     33.35 o 
   1   3  18      133.51      137.15     34.74 o 
  -5   4  18      659.93      728.50     38.19 o 
  -4   4  18      147.04      133.73     22.16 o 
  -3   4  18      343.65      374.16     29.33 o 
  -2   4  18      279.73      370.84     28.84 o 
  -1   4  18      609.76      593.44     30.75 o 
   0   4  18       57.68       50.94     33.58 o 
   1   4  18       69.36      104.43     45.90 o 
  -4   5  18      189.48      201.11     28.21 o 
  -3   5  18       10.10       19.65     24.75 o 
  -2   5  18        0.08      -14.19     25.25 o 
  -1   5  18        3.26        2.36     33.39 o 
   0   5  18       44.28       54.74     41.69 o 
  -5   1  19      274.61      263.11     34.91 o 
  -4   1  19       30.66       40.33     23.14 o 
  -3   1  19      256.88      257.87     23.24 o 
  -2   1  19      597.18      671.43     29.12 o 
  -1   1  19      475.51      516.43     32.08 o 
   0   1  19       41.87        1.93     24.42 o 
  -4   2  19       97.98      128.59     23.28 o 
  -3   2  19       88.63      105.99     23.40 o 
  -2   2  19      143.89      129.95     25.77 o 
  -1   2  19      414.22      406.13     29.35 o 
   0   2  19      182.00      172.84     26.80 o 
  -4   3  19      386.46      451.43     37.03 o 
  -3   3  19      341.03      368.38     31.01 o 
  -2   3  19      139.92      119.52     27.72 o 
  -1   3  19      657.93      669.45     34.25 o 
                                                 
